# Supplementary material for: Polymerization and flanking domains of the bactofilin BacA collectively regulate stalk formation in Asticcacaulis biprosthecum
Source: PLoS Genet. 2025 Aug 13;21(8):e1011542. doi: 10.1371/journal.pgen.1011542 (PMC12364344; doi:10.1371/journal.pgen.1011542)
Supplement: S3 Table — Numeric data used for plots in Figs 1, 2, 4, 5 and S3. (XLSX) [file pgen.1011542.s008.xlsx]

## Sheet: Figure 1
Figure 1B - Disorder Score
	Position	SPOT	IUPred 3	Md2	Espritz
M	1	0.9325	0.7456	0.737	0.924585
F	2	0.9445	0.7739	0.737	0.923819
N	3	0.9483	0.7992	0.73	0.932897
K	4	0.9484	0.8212	0.727	0.923713
T	5	0.9481	0.8397	0.727	0.917243
N	6	0.9456	0.855	0.73	0.91998
K	7	0.942	0.8676	0.73	0.921518
P	8	0.9368	0.878	0.73	0.91855
A	9	0.9303	0.8869	0.73	0.92732
Q	10	0.9191	0.8949	0.73	0.924452
P	11	0.9056	0.9117	0.73	0.919716
A	12	0.8913	0.9224	0.71	0.914577
P	13	0.871	0.9247	0.727	0.914647
N	14	0.8493	0.9263	0.707	0.911349
K	15	0.8182	0.9228	0.73	0.905592
P	16	0.7821	0.9157	0.72	0.893673
T	17	0.744	0.9085	0.717	0.882231
P	18	0.7029	0.897	0.707	0.858767
A	19	0.663	0.8855	0.697	0.845025
P	20	0.6183	0.8723	0.697	0.813452
L	21	0.5809	0.8428	0.69	0.792795
E	22	0.5512	0.8204	0.687	0.759389
T	23	0.5289	0.8008	0.697	0.733572
P	24	0.5074	0.771	0.687	0.700227
Q	25	0.4926	0.7404	0.687	0.653955
V	26	0.4796	0.7087	0.687	0.613598
N	27	0.47	0.6922	0.677	0.583825
L	28	0.4637	0.6907	0.687	0.564976
N	29	0.4606	0.6853	0.687	0.569154
R	30	0.457	0.6867	0.697	0.553088
S	31	0.4528	0.672	0.697	0.562275
A	32	0.4471	0.6518	0.697	0.545253
A	33	0.4328	0.6325	0.707	0.5476
A	34	0.415	0.6096	0.697	0.533277
Q	35	0.3898	0.5846	0.697	0.510947
A	36	0.361	0.5676	0.697	0.491568
Q	37	0.3316	0.5534	0.667	0.472299
R	38	0.3032	0.5407	0.657	0.462004
P	39	0.2778	0.5224	0.636	0.43
A	40	0.2564	0.5153	0.592	0.409285
A	41	0.2349	0.4846	0.576	0.372594
K	42	0.2159	0.4581	0.535	0.353749
L	43	0.2016	0.4394	0.485	0.3281
S	44	0.1946	0.4188	0.444	0.316464
G	45	0.1874	0.4007	0.404	0.296413
L	46	0.1742	0.3886	0.394	0.279641
G	47	0.1625	0.3808	0.394	0.253316
S	48	0.1466	0.3781	0.414	0.223296
G	49	0.1288	0.3692	0.374	0.197695
L	50	0.1172	0.3603	0.34	0.176186
V	51	0.1112	0.3611	0.323	0.158392
I	52	0.112	0.3708	0.313	0.147727
D	53	0.1131	0.3831	0.32	0.144839
G	54	0.1171	0.3926	0.3	0.139753
N	55	0.1187	0.3907	0.323	0.141814
I	56	0.1197	0.3918	0.333	0.132291
T	57	0.1202	0.4019	0.337	0.133537
G	58	0.1179	0.4281	0.374	0.125849
S	59	0.1079	0.4462	0.394	0.129881
G	60	0.0972	0.4654	0.333	0.12641
D	61	0.0819	0.4813	0.343	0.118962
L	62	0.0695	0.5063	0.333	0.113365
H	63	0.06	0.5161	0.313	0.107215
L	64	0.0534	0.5279	0.283	0.102008
D	65	0.0487	0.5245	0.323	0.0908544
G	66	0.0464	0.506	0.293	0.0836258
T	67	0.044	0.4685	0.333	0.0741951
V	68	0.0419	0.4289	0.333	0.0653284
R	69	0.0403	0.4041	0.354	0.0570026
G	70	0.0381	0.3898	0.293	0.048515
D	71	0.0345	0.3821	0.313	0.0409997
V	72	0.031	0.3864	0.28	0.0355083
K	73	0.0286	0.3905	0.303	0.0317546
C	74	0.0264	0.4065	0.313	0.0284314
G	75	0.0245	0.4272	0.343	0.0265455
H	76	0.0237	0.434	0.313	0.0240902
L	77	0.0237	0.4218	0.313	0.0227342
I	78	0.026	0.4093	0.31	0.0218686
V	79	0.0296	0.4012	0.354	0.0215191
G	80	0.0353	0.4003	0.364	0.0215701
E	81	0.043	0.4077	0.485	0.021866
S	82	0.05	0.4107	0.444	0.0226076
G	83	0.0563	0.4173	0.434	0.0224627
S	84	0.0599	0.4278	0.444	0.0210431
I	85	0.0596	0.4546	0.414	0.018604
E	86	0.0585	0.4871	0.384	0.0163259
G	87	0.0548	0.5103	0.323	0.0141836
K	88	0.0495	0.5216	0.343	0.0128412
V	89	0.0433	0.5286	0.333	0.0114753
E	90	0.0386	0.5241	0.343	0.0104208
A	91	0.0337	0.4964	0.35	0.00928441
D	92	0.0294	0.4768	0.313	0.00836507
T	93	0.0253	0.4476	0.303	0.00760714
I	94	0.0224	0.4204	0.3	0.00713024
E	95	0.0206	0.4082	0.283	0.00691522
V	96	0.0192	0.4144	0.283	0.0068121
R	97	0.0188	0.4214	0.273	0.00689941
G	98	0.0183	0.4254	0.283	0.00700314
R	99	0.0185	0.4144	0.273	0.00736147
I	100	0.0187	0.4048	0.273	0.00793604
V	101	0.0197	0.3965	0.31	0.00865361
G	102	0.0221	0.3874	0.313	0.00924729
S	103	0.0244	0.3705	0.313	0.00997153
I	104	0.0264	0.3526	0.33	0.0104697
S	105	0.0287	0.3384	0.354	0.010798
G	106	0.0294	0.3327	0.394	0.0103638
K	107	0.0276	0.3249	0.414	0.00997174
Q	108	0.025	0.3096	0.364	0.00936888
V	109	0.0222	0.3085	0.374	0.00917435
K	110	0.0205	0.3131	0.354	0.00911244
L	111	0.0184	0.3453	0.394	0.00917324
Q	112	0.0176	0.3672	0.394	0.00924219
A	113	0.0165	0.384	0.414	0.00906068
T	114	0.016	0.3849	0.374	0.00908118
A	115	0.0154	0.3663	0.323	0.00918867
Y	116	0.015	0.3407	0.323	0.0095792
V	117	0.0155	0.3262	0.323	0.010363
E	118	0.0166	0.3176	0.303	0.0113186
G	119	0.0173	0.3016	0.293	0.0127496
D	120	0.0178	0.2719	0.313	0.0145124
I	121	0.0175	0.2497	0.303	0.0165623
T	122	0.0177	0.2432	0.313	0.0189326
H	123	0.0174	0.2527	0.323	0.0205939
E	124	0.0171	0.2507	0.313	0.0226376
A	125	0.0166	0.241	0.29	0.0235072
L	126	0.0165	0.2297	0.293	0.0253963
A	127	0.0169	0.216	0.293	0.0258748
I	128	0.0182	0.217	0.313	0.026664
D	129	0.0202	0.2043	0.313	0.0272621
V	130	0.0232	0.2001	0.354	0.0275282
G	131	0.0275	0.1944	0.323	0.0289562
A	132	0.0326	0.1918	0.33	0.0308471
Y	133	0.0402	0.1911	0.34	0.0346709
F	134	0.0516	0.2071	0.343	0.0405267
Q	135	0.0683	0.2359	0.354	0.0489197
G	136	0.0887	0.2605	0.374	0.0579793
R	137	0.1122	0.26	0.444	0.0709651
C	138	0.1423	0.2634	0.515	0.0832837
L	139	0.1871	0.2756	0.56	0.103119
Q	140	0.2491	0.3059	0.586	0.14041
S	141	0.3201	0.3477	0.636	0.168462
R	142	0.3998	0.3693	0.667	0.20087
Q	143	0.4782	0.3968	0.646	0.215591
A	144	0.549	0.4342	0.667	0.248918
P	145	0.6048	0.464	0.667	0.272616
V	146	0.6488	0.4971	0.657	0.304615
A	147	0.6868	0.509	0.657	0.341224
A	148	0.7211	0.5292	0.646	0.359644
A	149	0.7474	0.5422	0.657	0.368743
T	150	0.7659	0.5495	0.667	0.38263
S	151	0.7789	0.5471	0.68	0.395109
P	152	0.7868	0.5477	0.677	0.392173
S	153	0.7923	0.5404	0.677	0.402261
V	154	0.7944	0.5372	0.697	0.408536
S	155	0.7968	0.5377	0.677	0.432304
A	156	0.7982	0.5629	0.687	0.468964
P	157	0.7979	0.5772	0.687	0.483276
A	158	0.7983	0.587	0.687	0.517605
A	159	0.7967	0.5898	0.677	0.536637
S	160	0.7906	0.587	0.677	0.529926
T	161	0.7836	0.5694	0.677	0.526996
S	162	0.7734	0.5441	0.667	0.527827
D	163	0.7609	0.5063	0.657	0.536957
Y	164	0.7474	0.4809	0.657	0.521684
G	165	0.7305	0.4603	0.646	0.52339
S	166	0.7099	0.4532	0.653	0.512819
P	167	0.6819	0.4387	0.657	0.500982
S	168	0.6527	0.4138	0.653	0.495571
L	169	0.6175	0.3933	0.657	0.49377
G	170	0.5774	0.3779	0.646	0.493042
T	171	0.5378	0.3518	0.646	0.487878
Y	172	0.4982	0.3424	0.657	0.478398
D	173	0.4737	0.3278	0.657	0.468751
I	174	0.4539	0.3124	0.677	0.45973
S	175	0.4549	0.2964	0.667	0.460294
A	176	0.462	0.2801	0.677	0.486294
L	177	0.4778	0.264	0.667	0.506715
G	178	0.5184	0.2484	0.657	0.544927
D	179	0.5608	0.2337	0.592	0.570872
L	180	0.5976	0.2198	0.586	0.542282
K	181	0.6692	0.2067	0.561	0.501396

## Sheet: Figure 2 
Figure 2B/E - stalk/pseudostalk length						Figure 2B/F - stalk/pseudostalk diameter						Figure 2B/D - % cells with WT-like stalks
bacA	ΔbacA	bacAΔN	bacAΔC			bacA	ΔbacA	bacAΔN	bacAΔC			bacA	ΔbacA	bacAΔN	bacAΔC
3.154	1.154	2.335	2.158			157	280	333	124			45	6	4.5	18.1
8.029	1.732	1.479	1.346			109	350	236	138			46.8	3.7	4	22
7.425	1.378	1.15	3.569			107	330	260	137			40.9	3.3	3.7	11.4
7.703	0.88	1	0.384			105	250	500	157			48.9		3	20.5
4.738	1.328	1.44	3.974			106	160	120	151			46.9		6.3	19.6
8.838	1.324	0.842	0.978			137	260	200	158			46		5.8	19.8
7.734	0.694	0.92	0.569			90	250	300	116
3.208	0.648	0.545	0.33			125	450	230	170
0.88	1.074	0.451	0.52			105	255	360	132
13.902	1.258	1.035	2.359			107	214	240	191
5.33	1.06	0.747	0.984			136	380	260	230
5.754	0.884	0.652	1.28			109	280	300	156
4.239	0.548	0.524	0.466			104	245	290	102
5.79	1.042	0.803	0.77			106		252	136
2.086	0.66	0.903	1.208			117		125	120
5.956	1.07	0.706	0.336			117			110
1.889	1.21	1.337	3.473			106			106
6.269	0.99	1.713	3.392			120			110
3.551	1.359	0.417	3.159			120			126
1.51	1.317	0.347	3.332			112			111
4.51	4.945	0.848	1.236			108			120
9.552	2.877	1.729	3.772			115			115
10.498	0.992	0.769	2.937			110			106
0.637	0.83	1.796	3.268			112
0.728	1.452	1.077	4.737			117
2.983	0.52	0.798	3.254			109
3.377	0.576	0.642	1.621			116
3.1	3.74	1.78	3.678			111
3.903	0.878	0.567	2.155			98
5.611	0.629	1.751	3.085			81
4.523	0.496	0.944	1.4			95
6.919	0.814	0.967	2.44			115
6.88	0.911	0.456	1.551
5.378	1.501	0.294	3.819
3.479	0.981	1.21	3.683
3.254	0.758	1.019	1.044
2.249	2.272	1.212	2.133
2.262	1.496	0.479	3.696
6.265	1.102	1.028	1.228
0.914	1.346	0.347	1.318
1.16	1.836	2.187	1.419
2.951	0.438	0.775	2.943
2.213	1.138	1.418	2.315
4.322	1.484	0.557	2.985
3.156	1.036	0.834	4.265
2.379	1.405	0.548	2.714
6.925	0.66	1.032	1.463
10.919	0.807	0.463	4.065
6.993	0.5	0.984	3.869
1.081	1.863	0.804	0.679
6.046	1.1	1.061	3.902
8.965	1.047	2.383	2.828
7.417	0.44	1.8	2.495
8.651	0.576	0.874	1.773
2.312	1.426	0.325	1.72
5.108	0.494	0.844	1.61
10.579	1.018	0.932	1.583
4.275	0.55	0.903	4.79
6.485	1.863	1.325	1.234
1.528	0.796	1.952	1.178
10.046	2.614	0.698	1.703
8.959	1.539	1.804	0.55
8.38	1.024	0.913	1.547
7.59	0.574	0.965	2.924
5.899	1.531	1.199	5.546
3.855	1.336	1.093	3.415
6.044	0.776	2.11	3.339
5.294	0.55	2.228	2.74
7.195	0.963	1.511	2.794
12.365	0.736	0.988	0.858
14.643	3.166	1.173	0.5
4.576	1.98	0.867	0.712
2.525	1.096	1.314	0.77
2.784	0.596	1.085	1.581
9.783	0.88	1.497	6.475
14.198	1.374	1.351	2.252
8.524	1.077	1.749	4.416
6.778	4.363	2.672	6.533
3.076	3.307	0.955	4.907
5.871	0.824	1.606	1.48
8.717	1.568	1.631	0.845
5.289	2.014	2.741	3.055
8.065	2.409	2.266	0.958
11.847	1.308	0.758	0.44
7.642	0.77	1.553	6.407
4.944	1.012	1.326	1.536
7.833	0.55	0.673	0.794
5.925	0.814	1.376	3.175
4.504	0.55	1.429	0.753
8.131	1.835	2.215	6.001
0.968	1.73	1.599	1.515
13.577	1.279	1.168	1.863
5.609	1.749	1.344	1.858
4.218	1.019	1.344	1.932
2.673	1.294	2.543	5.76
1.222	0.952	0.704	2.259
1.054	1.002	2.195	0.44
3.914	0.99	1.224	1.342
5.108	1.268	1.229	4.332
5.108	0.878	1.384	4.332
5.181	0.794	0.98	0.602
4.858	0.33	1.091	1.953
10.005	0.384	1.547	1.474
2.715	0.63	1.941	1.459
6.617	0.684	1.248	2.705
8.198	0.906	3.282	0.952
4.606	2.799	1.312	0.817
7.695	1.228	1.554	1.318
2.597	0.55	1.836	3.692
2.603	0.55	2.083	3.117
0.854	1.391	1.098	1.631
10.626	2.366	2.745	1.983
4.378	0.604	4.07	1.374
5.302	0.982	0.839	5.121
0.933	1.399	1.01	3.215
0.711	2.343	1.305	3.527
6.439	1.652	0.879	2.558
3.549	2.887	0.975	2.962
2.619	1.72	2.14	2.551
1.108	0.786	1.565	2.661
2.451	3.451	2.762	2.353
0.381	1.181	2.136	1.584
2.451	0.712	2.003	5.986
3.267	0.758	2.039	3.744
12.111	1.034	0.542	5.364
3.341	0.564	0.592	4.467
2.854	0.876	0.906	1.743
3.205	1.308	1.051	2.235
10.555	1.804	2.362	0.88
4.483	0.44	2.265	2.572
3.012	2.816	1.183	2.16
5.859	3.162	1.821	3.104
4.185	1.488	2.496	3.653
5.573	0.99	2.028	0.482
7.476	0.788	0.88	0.906
2.757	1.1	1.083	0.66
4.12	1.699	1.083	0.466
9.335	0.33	2.487	1.663
7.474	0.816	3.369	3.096
2.956	1.635	1.875	0.658
12.083	1.566	1.068	0.826
2.598	0.934	1.083	0.52
1.493	0.77	1.083	0.788
9.281	1.248	1.865	0.686
7.511	1.556	0.686	0.466
7.116	1.721	1.461	0.405
6.782	1.035	1.505	0.604
4.816	1.094	0.794	2.559
11.985	1.268	1.49	1.344
10.594	1.268	1.495	2.992
13.189	0.84	1.3	1.918
13.165	0.528	1.411	3.675
12.658	0.466	2.189	1.634
14.745	0.686	1.368	1.696
6.631	1.171	1.029	1.056
5.176	0.686	0.666	1.3
4.932	0.77	1.353	1.3
2.962	1.708	0.967	0.815
7.163	0.77	0.758	3.24
14.203	1.21	2.212	1.558
1.596	3.212	2.258	4.11
2.535	1.863	3.893	2.645
1.304	1.414	4.856	1.878
1.044	0.684	1.069	4.104
5.614	1.346	1.516	6.932
3.593	1.777	0.758	0.542
4.32	0.33	1.809	1.259
3.529	2.364	1.632	1.243
4.429	1.154	1.043	1.273
8.426	0.987	2.706	1.946
18.048	0.789	1.71	0.975
7.838	1.518	3.256	2.132
7.687	3.213	0.758	1.637
19.054	0.934	1.025	1.412
15.738	0.738	2.065	1.126
15.591	1.364	1.108	1.028
13.478	0.66	0.669	2.442
10.505	0.664	1.596	1.172
13.431	0.934	1.827	9.507
10.04	0.576	1.673	9.246
12.303	0.814	2.195	2.615
9.769	0.651	1.491	0.883
6.799	1.026	1.564	0.217
7.7	2.036	0.975	3.176
7.805	1.153	3.287	1.288
5.473	1.091	2.748	0.542
9.005	1.608	0.77	1.426
21.468	1.223	0.784	0.612
14.745	2.071	1.471	0.867
8.121	0.597	0.962	0.433
4.688	1.679	2.05	0.646
5.045	0.858	1.298	1.643
7.33	0.55	1.895	1.912
11.207	0.714	0.985	0.923
6.004	2.366	0.77	2.781
6.669	1.199	1.037	1.756
11.484	1.002	0.55	1.044
9.944	1.145	1.437	1.065
24.86	1.147	1.018	1.902
4.573	1.93	2.541	0.878
14.411	3.273	2.2	1.083
8.04	0.934	2.66	5.524
6.398	0.912	1.377	4.208
7.371	2.621	0.894	2.724
11.649	1.044	0.995	1.763
14.17	0.384	2.802	1.731
6.87	1.269	1.444	1.26
6.338	1.436	2.014	1.266
9.37	2.142	1.347	1.363
5.321	0.776	1.833	1.631
16.504	1.355	1.155	0.91
12.55	1.588	1.729	0.674
4.202	2.128	3.23	0.906
12.496	0.938	2.143	1.109
13.367	0.968	1.731	0.791
12.318	1.294	3.275	3.208
6.773	0.77	1.71	3.033
5.474	0.953	3.146	3.926
2.111	1.72	0.99	3.043
0.795	2.02	1.508	0.398
1.095	3.689	2.18	1.563
1.687	1.27	2.884	2.798
1.217	1.331	2.42	1.603
1.192	1.067	1.472	1.473
6.751	0.727	1.27	1.037
7.916	0.542	0.796	0.933
3.778	0.758	1.385	1.81
5.295	1.156	1.371	2.24
3.634	0.892	1.051	2.406
15.314	2.13	0.806	1.976
15.338	0.704	2.007	1.517
3.583	3.364	1.755	1.345
5.718	1.032	1.943	1.108
8.064	0.805	1.785	0.884
5.947	1.485	1.627	0.697
9.504	2.011	1.32	0.433
8.16	1.337	0.854	2.473
6.707	0.676	2.031	1.026
8.948	0.784	2.469	0.459
6.163	1.126	3.349	1.333
6.888	1.18	1.479	1.572
7.026	0.923	0.953	0.747
8.419	0.65	1.283	0.991
15.756	1.4	1.764	2.853
11.679	0.972	1.535	0.845
7.263	1.733	1.1	2.146
6.055	1.669	0.66	3.37
13.238	0.758	1.984	2.016
13.492	1.717	0.77	2.076
15.542	1.036	2.08	0.588
3.635	1.57	0.77	1.386
2.523	1.027	0.55	1.8
1.217	1.205	1.43	2.791
21.496	1.162	2.331	0.784
20.468	0.989	2.227	1.648
14.329	2.475	2.336	1.343
10.208	0.486	1.482	5.578
10.706	1.192	4.181	1.192
7.371	1.126	3.125	0.886
10.233	0.867	0.838	0.762
7.594	0.65	1.011	1.947
4.781	0.744	0.679	0.542
10.399	1.188	2.1	2.273
11.891	1.183	1.115	1.04
11.895	0.6	1.132	1.666
12.768	0.676	0.941	3.861
14.739	1.911	0.719	0.898
9.465	0.758	0.99	1.314
16.941	0.557	3.541	1.12
3.245	1.496	1.677	5.071
9.248	3.489	1.329	2.408
9.196	0.325	1.767	0.719
8.102	1.377	0.745	0.945
4.679	1.696	1.1	3.116
7.733	1.012	2.989	0.953
11.067	1.804	2.397	1.118
6.325	0.65	1.489	1.143
3.625	0.325	2.347	1.243
1.789	1.234	2.38	1.253
1.268	1.326	3.623	1.817
12.089	0.65	1.723	1.07
11.321	1.052	0.88	1.4
9.467	0.642	1.525	4.848
17.277	1.209	0.789	0.867
17.814	1.928	0.88	2.523
13.81	3.118	0.66	7.558
19.359	1.103	0.894	2.858
12.598	0.512	0.77	4.274
9.045	2.282	1.578	4.221
11.384	0.746	0.761	2.727
20.017	1.316	0.931	4.166
13.892	1.116	1.214	2.608
5.762	1.517	2.584	5.917
14.774	1.705	0.88	3.287
17.305	0.884	1.41	4.067
15.371	1.631	1.128	2.341
8.064	1.676	2.827	3.091
14.217	1.61	3.063	1.169
16.644	1.326	3.46	0.901
13.215	1.761	1.609	1.455
11.723	1.3	0.88	3.46
13.01	0.635	1.545	0.902
12.513	1	1.042	0.842
2.275	1.129	2.028	2.007
2.472	1.639	1.339	1.169
3.653	1.264	1.476	1.335
6.12	1.083	3.056	1.675
3.646	0.811	3.28	4.772
17.401	1.083	2.508	2.012
16.855	1.546	2.039	2.532
9.117	0.925	2.437	1.553
6.596	0.971	1.929	1.75
15.781	2.782	1.511	2.157
21.008	0.867	1.428	1.049
18.342	1.001	3.024	1.323
19.236	0.729	1.515	1.107
12.859	1.351	1.564	2.797
14.908	1.408	1.025	1.023
4.482	1.154	1.32	1.32
6.534	1.451	2.838	7.791
17.16	0.862	3.354	1.993
19.335	1.203	2.933	6.839
17.276	1.774	0.625	4.758
17.464	0.925	1.093	2.859
15.176	0.75	1.106	8.563
10.937	0.955	2.329	1.218
20.866	0.674	1.492	2.234
14.51	1.688	0.973	2.668
21.637	1.31	1.543	1.43
15.168	1.411	0.918	1.213
4.128	0.867	1.29	1.813
9.555	1.321	5.024	0.792
8.081	1.124	1.217	0.73
13.488	1.611	4.333	1.318
8.038	1.099	1.118	1.041
3.666	1.836	0.701	4.913
9.084	0.865	1.039	2.066
11.1	1.641	1.586	1.46
10.006	3.055	0.865	1.476
11.7	0.351	1.3	1.415
16.433	0.451	1.842	1.234
8.644	1.547	1.993	4.933
14.861	0.244	1.192	1.16
13.63	0.975	1.083	0.804
4.511	1.069	1.587	4.246
8.596	0.656	0.685	1.992
7.842	1.173	1.395	3.461
15.112	0.788	1.254	1.978
23.469	1.019	1.083	2.656
14.935	1.64	1.241	3.675
11.614	0.784	0.867	3.334
14.658	0.559	1.012	3.711
12.729	1.77	0.814	3.338
17.268	0.433	1.081	2.715
11.209	0.654	1.689	8.624
16.794	1.455	1.394	8.207
14.372	1.073	2.049	4.217
15.83	0.872	1.192	5.229
19.357	1.238	1.3	2.105
18.917	0.94	1.192	2.673
12.659	1.762	1.414	8.095
20.542	1.542	1.187	4.688
16.623	1.343	1.599	4.139
10.473	1.388	1.66	1.918
9.453	1.374	1.676	3.698
11.259	1.544	2.131	2.126
13.963	2.608	2.969	2.801
11.302	1.275	1.577	1.242
11.786	1.296	1.292	6.091
12.507	0.839	1.475	5.398
17.34	1.219	0.809	2.903
13.612	1.74	0.542	2.411
11.818	1.136	3.288	0.839
9.011	1.412	2.318	0.981
7.913	0.941	1.873	0.44
2.275	1.856	0.984	0.789
17.211	0.585	0.701	0.702
9.632	1.034	1.97	1.556
12.455	0.484	0.867	1.751
19.506	1.57	1.097	0.647
8.336	1.586	2.161	2.504
6.543	0.676	2.518	0.802
15.97	0.459	1.248	1.175
6.255	0.946	0.867	0.77
15.151	0.671	1.731	2.483
13.124	2.287	2.291	0.44
18.972	0.902	0.433	1.119
10.524	1.873	0.809	2.451
7.61	1.217	0.484	1.655
11.547	1.348	1.695	1.253
16.192	0.486	0.897	1.548
14.92	1.484	0.867	1.43
2.956	0.906	1.186	2.133
5.027	0.439	1.284	4.098
11.175	0.809	3.015	1.592
12.607	0.65	1.442	1.747
15.767	1.505	0.646	1.18
17.047	2.915	1.015	1.814
15.503	1.349	0.823	0.791
11.709	0.595	2.279	0.842
18.78	0.676	1.134	0.66
18.956	3.777	1.111	0.55
14.757	0.888	1.621	0.993
20.884	0.772	0.973	1.457
12.418	0.92	1.606	1.276
16.2	0.567	0.998	1.997
15.354	0.433	0.595	1.446
12.907	1.319	1.587	1.449
19.668	1.806	1.097	0.719
17.87	0.896	0.758	2.143
12.367	0.629	0.975	1.157
17.631	0.421	0.646	1.859
11.958	0.765	1.192	2.093
16.739	0.484	1.402	0.734
13.853	1.609	1.091	2.17
14.101	1.335	1.362	4.151
30.355	0.542	1.75	1.045
10.793	0.81	1.303	6.45
9.321	1.105	1.083	6.391
22.936	1.115	1.893	4.597
13.74	0.484	2.382	2.407
23.738	0.489	1.026	5.36
16.899	1.417	1.118	1.54
15.229	0.487	0.626	2.05
13.137	0.758	1.731	2.656
12.068	0.628	1.517	12.434
14.311	0.867	1.094	8.257
17.416	0.758	1.181	6.591
13.079	0.217	1.298	3.683
17.802	0.811	1.081	8.911
12.217	1.481	2.161	3.189
14.719	1.227	1.657	2.868
12.226	1.516	1.408	10.687
16.867	0.701	1.13	0.61
15.112	1.029	1.205	0.758
9.282	0.62	2.539	6.831
8.332	1.579	1.9	13.871
12.9	0.565	1.252	4.806
5.962	0.325	1.459	8.298
7.012	0.809	1.899	6.545
7.402	0.833	1.335	7.822
9.747	0.858	0.984	1.15
7.538	1.341	0.739	0.798
11.563	1.36	0.752	0.756
8.848	0.451	1.351	5.533
5.572	0.96	0.772	2.245
7.76	0.676	3.229	4.679
7.45	1.278	1.457	10.984
11.107	0.325		4.555
11.583	2.059		4.888
8.355	0.758		1.672
7.932	0.108		2.077
7.028	1.049		0.867
12.598	1.026		6.283
9.782	0.837		1.889
12.196	0.65		3.114
7.792	1.228		5.972
8.124	0.668		6.967
9.33	0.486		4.593
7.618	1.276		1.134
4.821	0.999		6.939
5.723	0.758		3.459
10.407	0.217		4.675
8.589	0.654		2.566
9.133	0.646		9.418
8.26	0.961		2.894
8.487	0.756		2.773
6.387	0.762		3.405
4.241	1.628		2.146
12.063	0.433		1.081
10.284	1.668		3.792
12.018	0.92		5.256
9.424	1.123		4.287
6.606	0.976		3.385
12.98	0.52		4.352
8.652	1.615		4.873
7.999	1.589		0.973
10.019	1.059		1.915
16.747	1.219		2.174
10.057	0.775		1.512
9.445	1.46		0.867
7.432	0.973		8.116
7.159	0.773		2.725
8.065	1.882		2.244
7.085	0.481		3.043
6.117	1.047		2.395
12.951	3.579		4.479
8.104	1.181		1.754
2.603	1.34		10.222
6.167	1.563		4.908
8.176	0.987		1.842
12.197	0.625		1.256
9.641	0.445		6.832
7.722	0.556		5.166
12.685	0.9		1.411
8.992	3.049		2.438
3.443	1.191		6.488
5.711	1.217		2.058
4.435	0.585		5.773
7.009	0.575		5.364
7.684	1.804		2.936
5.931	1.144		1.683
7.621	0.903		1.663
10.33	2.674		7.101
9.898	1.577		2.522
10.121	1.776		3.174
10.429	1.181		7.664
9.788	1.2		8.976
11.908	2.126		3.496
10.021	1.432		10.205
13.323	1.042		5.776
12.856	2.155		8.107
13.804	1.503		5.615
13.788	1.117		1.086
6.745	1.528		0.756
15.102	0.614		2.473
10.515	1.329		1.083
12.814	1.175		0.867
7.96	0.663		3.221
4.131	0.792		6.296
4.087	2.878		2.498
11.237	2.205		3.76
8.551	4.289		6.875
10.107	2.656		8.638
4.688	4.196		4.753
7.739	2.237		9.886
8.284	3.596		6.818
5.67	1.52		3.455
6.763	1.907		9.048
11.237	1.389		4.276
5.364	0.85		6.665
5.998	0.764		7.397
4.418	1.136		2.25
11.07	1.085		2.952
5.417	1.197		5.234
6.701	1.424		2.777
3.693	0.653		10.636
6.429	1.269		5.192
7.316	0.849		1.625
5.838	0.445		4.288
8.286	1.221		3.721
4.04	0.834		6.502
4.77	1.094		1.043
7.204	1.53		2.093
8.11	1.201		2.817
15.278	3.279		0.922
9.431	2.137		2.126
8.908	1.782		2.614
9.335	2.143		1.669
5.717	1.067		3.758
8.659	2.435		1.475
8.943	2.013		5.28
11.951	0.965		2.312
9.121	1.783		7.333
16.986	0.918		7.27
6.607	1.182		3.511
7.618	0.417		1.406
10.335	0.798		2.461
6.165	1.284		5.621
7.771	0.937		4.606
7.167	0.433		7.72
12.956	1.138		2.884
13.693	1.788		3.915
14.11	2.107		5.32
3.673	3.072		4.935
10.176	1.103		5.483
10.259	1.108		4.194
7.807	1.904		2.649
5.439	1.044		1.308
4.633	0.752		2.583
5.792	0.568		2.146
3.159	0.503		5.569
2.44	0.486		2.953
10.107	1.231		2.966
10.021	0.868		5.233
3.38	0.973		8.602
3.901	1.545
3.653	0.393
2.631	1.495
3.798	0.811
8.882	0.278
8.235	1.047
3.493	0.764
6.938	0.834
7.979	1.592
9.914	1.855
7.494	2.02
7.792	2.673
8.749	0.664
4.287	0.826
	0.489
	2.597
	1.868
	0.585
	1.603
	0.72
	0.972
	0.867
	1.158
	0.973
	1.057
	1.266
	1.489
	2.086
	1.883
	0.801
	1.214
	0.669
	0.662
	0.903
	1.509
	1.007
	0.764
	0.513
	0.788
	0.954
	3.423
	1.595
	1.925
	1.139
	1.719
	1.358
	2.353
	1.007
	3.012
	1.977
	1.185
	0.623
	1.844
	3.391
	2.485
	3.656
	1.673
	0.556
	0.602
	1.535
	0.654
	1.183
	0.486
	0.771
	0.78
	1.189
	1.133
	1.358
	1.997
	2.433
	1.441
	2.595
	0.79
	0.892
	1.117
	1.456
	1.842
	0.71
	0.912
	1.262
	1.634
	0.432
	0.486
	0.625
	0.671
	1.269
	0.883
	1.108
	0.659
	1.729
	1.003
	1.688
	0.408
	0.679
	1.4
	1.689
	1.102
	1.178
	1.306
	1.551
	1.278
	0.312
	1.002
	0.486
	1.274
	1.702
	0.409
	0.621
	0.428
	0.937
	0.924
	2.042
	3.589
	0.556
	1.237
	3.196
	2.101
	1.09
	1.832
	0.294
	0.816
	1.547
	0.973
	0.365
	0.606
	1.102
	1.2
	1.783
	1.161
	0.937
	0.981
	1.181
	1.125
	1.025
	1.003
	0.519
	2.037
	0.679
	1.527
	3.937
	2.677
	1.479
	1.778
	2.008
	2.233
	0.675
	0.828
	0.818
	0.959
	1.021
	1.47
	2.326
	1.098
	1.291
	0.968
	2.169
	1.619
	0.838
	0.884
	0.921
	0.706
	1.838
	0.855
	1.161
	1.198
	1.119
	0.987
	1.409
	1.585
	0.842
	0.811
	1.251
	1.492
	0.898
	1.144
	0.819
	1.031
	0.908
	0.796
	1.31
	0.6
	0.486
	1.128
	1.075
	1.053
	0.58
	1.33
	1.22
	1.392
	0.987
	1.175
	1.116
	0.56
	1.294
	1.903
	1.168
	1.249
	1.181
	1.128
	1.122

## Sheet: Figure 4
	Figure 4C - UV
Elution (mL)	BacA	Elution (mL)	BacA F134R	Elution (mL)	BacA I56R	Elution (mL)	BacA I56R F134R	Elution (mL)	BacA L46R	Elution (mL)	BacA L46R F134R	Elution (mL)	BacA V79A	Elution (mL)	BacA V79A F134R
5	5.22314	5	0.963259	4.995	0.89666	4.998	0.145803	0.046	2.46071	5.005	0.268884	4.997	2.05893	4.995	0.171591
5	5.23262	5.001	0.965397	4.997	0.869212	5.002	0.149014	0.092	3.40173	5.018	0.177996	4.999	2.01275	4.996	0.17308
5.001	5.21919	5.001	0.967737	4.999	0.859902	5.006	0.152262	0.138	5.93437	5.032	0.151623	5	2.02023	4.996	0.171542
5.002	5.21486	5.002	0.969981	5.001	0.91366	5.01	0.131868	0.184	4.93724	5.045	0.158904	5.002	2.04527	4.997	0.17313
5.003	5.2166	5.003	0.973856	5.003	0.966301	5.014	0.12976	0.23	3.63628	5.059	0.129472	5.003	2.07876	4.998	0.172237
5.004	5.22608	5.003	0.976521	5.005	1.00493	5.018	0.135496	0.276	3.04219	5.072	0.147722	5.004	2.07844	4.999	0.174073
5.005	5.22233	5.004	0.979095	5.007	1.00964	5.022	0.112061	0.322	2.56414	5.086	0.295657	5.006	2.09479	4.999	0.176356
5.005	5.22428	5.005	0.980652	5.009	1.00087	5.026	0.106614	0.368	2.46564	5.099	0.347174	5.007	2.11671	5	0.177498
5.006	5.23903	5.005	0.979643	5.011	0.999178	5.03	0.106451	0.414	2.08511	5.113	0.344929	5.009	2.05698	5.001	0.175513
5.007	5.23098	5.006	0.980264	5.013	0.986669	5.034	0.102987	0.46	1.82064	5.126	0.340975	5.01	2.03682	5.002	0.177548
5.008	5.24007	5.007	0.984702	5.015	1.02089	5.038	0.0850275	0.506	1.5937	5.14	0.320614	5.012	2.05535	5.002	0.174272
5.009	5.24969	5.008	0.986417	5.017	1.0558	5.042	0.0820554	0.552	1.61153	5.153	0.226212	5.013	2.08234	5.003	0.175612
5.01	5.26331	5.008	0.984698	5.019	1.05092	5.046	0.0894682	0.598	1.61708	5.167	0.212625	5.015	2.08331	5.004	0.179682
5.01	5.27368	5.009	0.984095	5.021	1.06359	5.05	0.0777497	0.644	1.45807	5.18	0.273066	5.016	2.06153	5.004	0.180575
5.011	5.28252	5.01	0.985327	5.023	1.02778	5.054	0.107163	0.69	1.41163	5.194	0.257648	5.017	2.09207	5.005	0.183008
5.012	5.28942	5.01	0.986482	5.025	1.04759	5.058	0.133395	0.736	1.37348	5.208	0.134469	5.019	2.09843	5.006	0.187673
5.013	5.28435	5.011	0.990829	5.027	1.08165	5.062	0.157533	0.782	1.22037	5.221	0.078744	5.02	2.10806	5.007	0.195168
5.014	5.27569	5.012	0.996469	5.029	1.09705	5.066	0.150633	0.828	1.06713	5.235	0.112759	5.022	2.10029	5.007	0.202812
5.015	5.27511	5.012	1.00081	5.031	1.12722	5.07	0.184534	0.874	1.05363	5.248	0.0430059	5.023	2.14418	5.008	0.21125
5.015	5.27462	5.013	1.00366	5.033	1.18686	5.074	0.20728	0.92	0.979398	5.262	0.0141349	5.025	2.18096	5.009	0.212144
5.016	5.26853	5.014	1.00354	5.035	1.13968	5.078	0.23362	0.967	0.810891	5.275	0.055551	5.026	2.15339	5.01	0.212293
5.017	5.26132	5.014	1.00341	5.037	1.11512	5.082	0.262755	1.013	0.811685	5.289	0.0609885	5.028	2.08754	5.01	0.207925
5.018	5.26662	5.015	1.0018	5.039	1.11032	5.086	0.285325	1.059	0.756486	5.302	0.069539	5.029	2.0469	5.011	0.207925
5.019	5.26693	5.016	0.99909	5.041	1.07864	5.09	0.278166	1.105	1.1245	5.316	0.177715	5.03	2.01958	5.012	0.20589
5.019	5.26075	5.016	0.99595	5.043	1.01526	5.094	0.293921	1.151	1.16628	5.329	0.285344	5.032	1.93797	5.012	0.207379
5.02	5.25477	5.017	0.994093	5.045	0.939565	5.098	0.325918	1.197	0.94529	5.343	0.321469	5.033	1.87944	5.013	0.20862
5.021	5.26089	5.018	0.995899	5.047	0.929212	5.102	0.326014	1.243	0.971096	5.356	0.297822	5.035	1.8622	5.014	0.211648
5.022	5.25296	5.018	0.995066	5.049	0.896188	5.106	0.323989	1.289	0.87972	5.37	0.317541	5.036	1.82969	5.015	0.211052
5.023	5.25459	5.019	0.992137	5.051	0.861203	5.11	0.319686	1.335	0.869978	5.383	0.277875	5.038	1.80985	5.015	0.211896
5.024	5.2402	5.02	0.991702	5.053	0.857125	5.114	0.31788	1.381	0.735657	5.397	0.343446	5.039	1.81831	5.016	0.215519
5.024	5.24652	5.02	0.986954	5.055	0.84051	5.118	0.319009	1.427	0.84006	5.41	0.37368	5.041	1.80823	5.017	0.213931
5.025	5.25654	5.021	0.985923	5.057	0.826161	5.122	0.3197	1.473	0.698269	5.424	0.379224	5.042	1.79392	5.018	0.217008
5.026	5.26544	5.022	0.984563	5.059	0.828144	5.126	0.301514	1.519	0.54604	5.437	0.305931	5.043	1.81375	5.018	0.215867
5.027	5.27636	5.023	0.985718	5.061	0.840776	5.13	0.281504	1.565	0.479384	5.451	0.192024	5.045	1.84887	5.019	0.212591
5.028	5.29105	5.023	0.990463	5.063	0.802251	5.134	0.278172	1.611	0.610348	5.464	0.217969	5.046	1.8531	5.02	0.211151
5.029	5.29016	5.024	0.997303	5.065	0.75844	5.138	0.276286	1.657	0.566618	5.478	0.375123	5.048	1.81473	5.021	0.216065
5.029	5.28927	5.025	0.999441	5.067	0.676002	5.142	0.2827	1.703	0.422671	5.491	0.402591	5.049	1.77474	5.021	0.215122
5.03	5.30045	5.025	1.00197	5.069	0.683011	5.146	0.268061	1.749	0.521289	5.505	0.281162	5.051	1.76823	5.022	0.214824
5.031	5.2991	5.026	1.00776	5.071	0.704396	5.15	0.248806	1.795	0.529958	5.518	0.258343	5.052	1.7523	5.023	0.217306
5.032	5.29786	5.027	1.01053	5.073	0.695766	5.154	0.229408	1.841	0.401541	5.532	0.373266	5.054	1.6993	5.023	0.218497
5.033	5.29885	5.027	1.00969	5.075	0.730783	5.158	0.224909	1.887	0.316839	5.545	0.31507	5.055	1.66808	5.024	0.220284
5.034	5.29933	5.028	1.00995	5.077	0.794437	5.162	0.222342	1.933	0.321438	5.559	0.178664	5.056	1.64532	5.025	0.223808
5.034	5.30895	5.029	1.01396	5.079	0.83063	5.166	0.223756	1.979	0.412622	5.572	0.196058	5.058	1.58549	5.026	0.218547
5.035	5.31828	5.029	1.01844	5.081	0.87158	5.17	0.219298	2.025	0.131908	5.586	0.209218	5.059	1.48176	5.026	0.215519
5.036	5.30959	5.03	1.02107	5.083	0.883183	5.174	0.236091	2.071	0	5.599	0.226265	5.061	1.44437	5.027	0.220532
5.037	5.30594	5.031	1.02091	5.085	0.889656	5.178	0.236856	2.117	0.118987	5.613	0.306586	5.062	1.4577	5.028	0.229119
5.038	5.30889	5.031	1.02186	5.088	0.885464	5.182	0.231167	2.163	0.344077	5.626	0.323259	5.064	1.48892	5.029	0.230658
5.039	5.31143	5.032	1.01787	5.09	0.842716	5.186	0.239547	2.209	0.159224	5.64	0.342057	5.065	1.49347	5.029	0.228971
5.039	5.3155	5.033	1.01822	5.092	0.843692	5.19	0.276349	2.255	0.154378	5.653	0.205758	5.067	1.49932	5.03	0.225843
5.04	5.32259	5.033	1.01959	5.094	0.808256	5.194	0.276004	2.302	0.234071	5.667	0.256072	5.068	1.53281	5.031	0.221128
5.041	5.32131	5.034	1.02294	5.096	0.793189	5.198	0.266624	2.348	0.160887	5.68	0.322511	5.069	1.55623	5.032	0.221227
5.042	5.32156	5.035	1.01891	5.098	0.823501	5.202	0.25911	2.394	0.0894624	5.694	0.331689	5.071	1.55363	5.032	0.222319
5.043	5.32719	5.036	1.01551	5.1	0.8685	5.206	0.239988	2.44	0.056191	5.707	0.346319	5.072	1.53802	5.033	0.223362
5.044	5.33137	5.036	1.01471	5.102	0.917636	5.21	0.215009	2.486	0.150741	5.721	0.260187	5.074	1.51981	5.034	0.226439
5.044	5.32914	5.037	1.01011	5.104	0.89263	5.214	0.236054	2.532	0.243792	5.734	0.24016	5.075	1.48404	5.034	0.229665
5.045	5.32457	5.038	1.00817	5.106	0.852629	5.218	0.246972	2.578	0.368259	5.748	0.214575	5.077	1.49412	5.035	0.228772
5.046	5.32744	5.038	1.00772	5.108	0.834506	5.223	0.229044	2.624	0.295409	5.761	0.240294	5.078	1.49249	5.036	0.22495
5.047	5.32122	5.039	1.01356	5.11	0.844611	5.227	0.242152	2.67	0.483759	5.775	0.280534	5.08	1.46518	5.037	0.223858
5.048	5.32233	5.04	1.01935	5.112	0.84957	5.231	0.255547	2.716	0.360212	5.788	0.248978	5.081	1.4434	5.037	0.222518
5.049	5.32043	5.04	1.02066	5.114	0.856441	5.235	0.274581	2.762	0.287062	5.802	0.275898	5.082	1.43006	5.038	0.218696
5.049	5.32776	5.041	1.02422	5.116	0.837876	5.239	0.289746	2.808	0.33268	5.816	0.219599	5.084	1.40503	5.039	0.216164
5.05	5.33321	5.042	1.02684	5.118	0.832992	5.243	0.32571	2.854	0.280025	5.829	0.200788	5.085	1.37771	5.04	0.21547
5.051	5.33409	5.042	1.02992	5.12	0.840243	5.247	0.342824	2.9	0.382017	5.843	0.152371	5.087	1.3452	5.04	0.215271
5.052	5.33365	5.043	1.03285	5.122	0.822465	5.251	0.332564	2.946	0.460101	5.856	0.145932	5.088	1.33284	5.041	0.215718
5.053	5.33644	5.044	1.03169	5.124	0.858014	5.255	0.339655	2.992	0.515165	5.87	0.182645	5.09	1.33902	5.042	0.21681
5.054	5.32813	5.044	1.02898	5.126	0.828908	5.259	0.343176	3.038	0.38521	5.883	0.194241	5.091	1.36015	5.043	0.21681
5.054	5.32268	5.045	1.02979	5.128	0.813755	5.263	0.354017	3.084	0.397882	5.897	0.212652	5.093	1.38161	5.043	0.209563
5.055	5.30959	5.046	1.0292	5.13	0.833445	5.267	0.355122	3.13	0.289893	5.91	0.258383	5.094	1.39462	5.044	0.205195
5.056	5.30938	5.046	1.03188	5.132	0.80613	5.271	0.339992	3.176	0.418027	5.924	0.384582	5.095	1.40925	5.045	0.203706
5.057	5.3059	5.047	1.0389	5.134	0.804224	5.275	0.337493	3.222	0.426901	5.937	0.469605	5.097	1.41153	5.045	0.205939
5.058	5.30351	5.048	1.04325	5.136	0.787801	5.279	0.335701	3.268	0.448968	5.951	0.545918	5.098	1.40763	5.046	0.204599
5.059	5.30832	5.048	1.04462	5.138	0.804661	5.283	0.34939	3.314	0.561302	5.964	0.504902	5.1	1.37869	5.047	0.210605
5.059	5.30481	5.049	1.05048	5.14	0.83065	5.287	0.342765	3.36	0.489586	5.978	0.346813	5.101	1.36991	5.048	0.212094
5.06	5.30248	5.05	1.0542	5.142	0.826935	5.291	0.346329	3.406	0.501339	5.991	0.211062	5.103	1.40828	5.048	0.212541
5.061	5.29811	5.051	1.06007	5.144	0.759601	5.295	0.317739	3.452	0.484538	6.005	0.229592	5.104	1.43884	5.049	0.213732
5.062	5.29165	5.051	1.0607	5.146	0.731005	5.299	0.336817	3.498	0.453888	6.018	0.237849	5.106	1.44079	5.05	0.216016
5.063	5.28879	5.052	1.06129	5.148	0.714451	5.303	0.350889	3.544	0.403343	6.032	0.28533	5.107	1.46876	5.051	0.218894
5.064	5.28025	5.053	1.06545	5.15	0.71753	5.307	0.360662	3.59	0.431196	6.045	0.238797	5.108	1.50518	5.051	0.217703
5.064	5.27552	5.053	1.07135	5.152	0.700585	5.311	0.345802	3.637	0.561273	6.059	0.264275	5.11	1.50257	5.052	0.218001
5.065	5.26297	5.054	1.07822	5.154	0.672097	5.315	0.333201	3.683	0.646654	6.072	0.313146	5.111	1.51981	5.053	0.214378
5.066	5.2536	5.055	1.08763	5.156	0.68324	5.319	0.348174	3.729	0.645267	6.086	0.34517	5.113	1.53184	5.053	0.217802
5.067	5.25017	5.055	1.09117	5.158	0.706703	5.323	0.335411	3.775	0.46272	6.099	0.404475	5.114	1.54224	5.054	0.215668
5.068	5.25917	5.056	1.09204	5.16	0.775882	5.327	0.332692	3.821	0.626164	6.113	0.514134	5.116	1.56988	5.055	0.215817
5.069	5.24683	5.057	1.09281	5.162	0.83042	5.331	0.332199	3.867	0.726281	6.126	0.509271	5.117	1.57996	5.056	0.21537
5.069	5.24014	5.057	1.09337	5.164	0.806079	5.335	0.329802	3.913	0.71237	6.14	0.586973	5.119	1.59264	5.056	0.213087
5.07	5.23532	5.058	1.09547	5.166	0.785518	5.339	0.346079	3.959	0.56828	6.153	0.499932	5.12	1.61085	5.057	0.207528
5.071	5.22364	5.059	1.09753	5.168	0.768297	5.343	0.358465	4.005	0.485853	6.167	0.42203	5.121	1.63231	5.058	0.208074
5.072	5.21784	5.059	1.0962	5.17	0.788352	5.347	0.357308	4.051	0.56188	6.18	0.399612	5.123	1.67719	5.059	0.208471
5.073	5.22566	5.06	1.09523	5.172	0.787794	5.351	0.345878	4.097	0.668315	6.194	0.381215	5.124	1.71263	5.059	0.208967
5.073	5.22485	5.061	1.09256	5.174	0.790092	5.355	0.338756	4.143	0.783936	6.207	0.389592	5.126	1.72206	5.06	0.207528
5.074	5.21399	5.061	1.08999	5.176	0.767848	5.359	0.331615	4.189	0.745245	6.221	0.377768	5.127	1.68434	5.061	0.204599
5.075	5.20049	5.062	1.08986	5.178	0.812993	5.363	0.345258	4.235	0.866155	6.234	0.43515	5.129	1.65703	5.062	0.200728
5.076	5.19247	5.063	1.08679	5.18	0.848889	5.367	0.326408	4.281	0.850991	6.248	0.482444	5.13	1.70125	5.062	0.20177
5.077	5.18932	5.064	1.09006	5.182	0.884059	5.371	0.312666	4.327	0.897512	6.261	0.501936	5.132	1.72011	5.063	0.202415
5.078	5.19093	5.064	1.09223	5.184	0.874154	5.375	0.288616	4.373	0.975769	6.275	0.511582	5.133	1.71783	5.064	0.198792
5.078	5.19848	5.065	1.09402	5.187	0.890985	5.379	0.297349	4.419	1.12437	6.288	0.510981	5.134	1.72336	5.064	0.19085
5.079	5.20014	5.066	1.09416	5.189	0.935973	5.383	0.291648	4.465	1.10588	6.302	0.357047	5.136	1.74612	5.065	0.186482
5.08	5.20078	5.066	1.09555	5.191	0.961581	5.387	0.295532	4.511	1.02336	6.315	0.269485	5.137	1.751	5.066	0.181072
5.081	5.19877	5.067	1.09795	5.193	0.994196	5.391	0.29732	4.557	1.01983	6.329	0.330567	5.139	1.70352	5.067	0.1773
5.082	5.19654	5.068	1.09844	5.195	0.989015	5.395	0.300396	4.603	1.2464	6.342	0.444782	5.14	1.69832	5.067	0.179881
5.083	5.20265	5.068	1.09779	5.197	0.984859	5.399	0.285808	4.649	1.09736	6.356	0.558396	5.142	1.73409	5.068	0.178292
5.083	5.20296	5.069	1.10156	5.199	1.01885	5.403	0.296495	4.695	1.12568	6.369	0.626305	5.143	1.73832	5.069	0.178243
5.084	5.21078	5.07	1.10211	5.201	1.05212	5.407	0.309059	4.741	1.25315	6.383	0.604034	5.145	1.74222	5.07	0.180675
5.085	5.21459	5.07	1.10214	5.203	1.07408	5.411	0.306769	4.787	1.18937	6.396	0.659705	5.146	1.7601	5.07	0.179831
5.086	5.21173	5.071	1.10346	5.205	1.09047	5.415	0.310504	4.833	1.02821	6.41	0.791836	5.147	1.75653	5.071	0.182462
5.087	5.21251	5.072	1.10305	5.207	1.11603	5.419	0.30943	4.879	1.05617	6.423	0.784207	5.149	1.75718	5.072	0.184795
5.088	5.21256	5.072	1.10412	5.209	1.12495	5.423	0.339826	4.925	1.06634	6.437	0.706999	5.15	1.77636	5.073	0.190999
5.088	5.21719	5.073	1.10028	5.211	1.18718	5.427	0.336552	4.972	0.915006	6.451	0.724982	5.152	1.78839	5.073	0.195963
5.089	5.22523	5.074	1.09682	5.213	1.20581	5.431	0.358009	5.018	0.976413	6.464	0.84235	5.153	1.83131	5.074	0.200529
5.09	5.21424	5.074	1.09571	5.215	1.20406	5.435	0.358894	5.064	0.918408	6.478	0.779838	5.155	1.84172	5.075	0.202316
5.091	5.21674	5.075	1.09631	5.217	1.16426	5.439	0.35015	5.11	1.01123	6.491	0.749377	5.156	1.87261	5.075	0.203855
5.092	5.22078	5.076	1.09883	5.219	1.1514	5.443	0.352693	5.156	0.95087	6.505	0.678596	5.157	1.87911	5.076	0.20728
5.093	5.22467	5.076	1.09673	5.221	1.15835	5.447	0.34365	5.202	0.888676	6.518	0.704167	5.159	1.85895	5.077	0.209712
5.093	5.22213	5.077	1.0939	5.223	1.14326	5.451	0.345135	5.248	0.952688	6.532	0.724568	5.16	1.83847	5.078	0.209612
5.094	5.22514	5.078	1.09592	5.225	1.13901	5.455	0.347687	5.294	1.12805	6.545	0.763619	5.162	1.82286	5.078	0.208967
5.095	5.23276	5.079	1.09734	5.227	1.12104	5.459	0.33951	5.34	1.13613	6.559	0.651809	5.163	1.86611	5.079	0.208223
5.096	5.24674	5.079	1.09469	5.229	1.09893	5.463	0.327552	5.386	1.26763	6.572	0.663526	5.165	1.87749	5.08	0.20862
5.097	5.25569	5.08	1.09222	5.231	1.01328	5.467	0.292287	5.432	1.15561	6.586	0.731141	5.166	1.84562	5.081	0.208173
5.098	5.25438	5.081	1.08882	5.233	1.0012	5.471	0.29001	5.478	1.03343	6.599	0.890179	5.168	1.86708	5.081	0.206982
5.098	5.25623	5.081	1.08395	5.235	0.988065	5.475	0.305921	5.524	0.948714	6.613	0.846478	5.169	1.86123	5.082	0.208024
5.099	5.25824	5.082	1.08249	5.237	0.967895	5.479	0.300754	5.57	1.23353	6.626	0.8641	5.17	1.85928	5.083	0.208769
5.1	5.25534	5.083	1.07992	5.239	0.943503	5.483	0.313311	5.616	1.1046	6.64	0.792023	5.172	1.84204	5.083	0.207429
5.101	5.26705	5.083	1.07604	5.241	0.92955	5.487	0.32889	5.662	1.17401	6.653	0.919237	5.173	1.82091	5.084	0.20718
5.102	5.27349	5.084	1.07438	5.243	0.894468	5.491	0.347767	5.708	1.27866	6.667	0.940586	5.175	1.80595	5.085	0.209066
5.103	5.27537	5.085	1.07032	5.245	0.864597	5.495	0.366351	5.754	1.03137	6.68	1.0821	5.176	1.76075	5.086	0.21135
5.103	5.27568	5.085	1.07165	5.247	0.824631	5.499	0.386836	5.8	0.993652	6.694	1.14291	5.178	1.68271	5.086	0.209513
5.104	5.28926	5.086	1.07302	5.249	0.824756	5.503	0.401882	5.846	0.997232	6.707	1.23395	5.179	1.64142	5.087	0.206287
5.105	5.29383	5.087	1.07079	5.251	0.82748	5.507	0.396341	5.892	1.02995	6.721	1.22431	5.181	1.59882	5.088	0.205642
5.106	5.29815	5.087	1.067	5.253	0.839212	5.511	0.395357	5.938	1.05544	6.734	1.33517	5.182	1.55883	5.089	0.204004
5.107	5.3028	5.088	1.06432	5.255	0.841001	5.515	0.377085	5.984	1.04696	6.748	1.30884	5.183	1.54355	5.089	0.200777
5.108	5.31436	5.089	1.06113	5.257	0.862237	5.519	0.363177	6.03	1.10814	6.761	1.23061	5.185	1.53997	5.09	0.198296
5.108	5.31423	5.089	1.05787	5.259	0.869602	5.523	0.343514	6.076	1.10537	6.775	1.11572	5.186	1.48892	5.091	0.199586
5.109	5.33011	5.09	1.05375	5.261	0.846726	5.527	0.327602	6.122	0.931824	6.788	1.0915	5.188	1.44014	5.092	0.201423
5.11	5.34535	5.091	1.0489	5.263	0.836192	5.531	0.342616	6.168	0.896852	6.802	1.12906	5.189	1.40828	5.092	0.202564
5.111	5.36414	5.092	1.04404	5.265	0.859952	5.535	0.354975	6.214	0.891842	6.815	1.15769	5.191	1.37056	5.093	0.203904
5.112	5.36442	5.092	1.04001	5.267	0.827876	5.539	0.358504	6.26	0.843624	6.829	1.19576	5.192	1.31983	5.094	0.204996
5.113	5.36563	5.093	1.03947	5.269	0.833786	5.543	0.346739	6.307	0.79922	6.842	1.15735	5.194	1.28667	5.094	0.203408
5.113	5.36679	5.094	1.03843	5.271	0.848432	5.547	0.354283	6.353	0.925252	6.856	1.16218	5.195	1.28959	5.095	0.200926
5.114	5.36352	5.094	1.03721	5.273	0.856059	5.551	0.360095	6.399	0.850647	6.869	1.18785	5.196	1.28504	5.096	0.201522
5.115	5.35655	5.095	1.03985	5.275	0.864223	5.555	0.367938	6.445	0.985289	6.883	1.23604	5.198	1.36926	5.097	0.204004
5.116	5.35367	5.096	1.04266	5.277	0.84972	5.559	0.389303	6.491	0.996891	6.896	1.09717	5.199	1.37511	5.097	0.204897
5.117	5.35467	5.096	1.04363	5.279	0.873846	5.563	0.386418	6.537	1.0768	6.91	0.945022	5.201	1.40405	5.098	0.2045
5.118	5.35833	5.097	1.04213	5.281	0.874384	5.567	0.374889	6.583	1.03499	6.923	0.997553	5.202	1.38422	5.099	0.203954
5.118	5.36571	5.098	1.03977	5.283	0.864332	5.571	0.368127	6.629	0.872282	6.937	1.13079	5.204	1.3582	5.1	0.203458
5.119	5.36692	5.098	1.03458	5.285	0.863492	5.575	0.366309	6.675	0.940477	6.95	1.21688	5.205	1.36113	5.1	0.205245
5.12	5.36629	5.099	1.03044	5.288	0.853977	5.579	0.373264	6.721	0.839816	6.964	1.15445	5.207	1.34129	5.101	0.203061
5.121	5.36711	5.1	1.03117	5.29	0.825275	5.583	0.378023	6.767	0.976346	6.977	1.13395	5.208	1.36828	5.102	0.204004
5.122	5.37081	5.1	1.03093	5.292	0.834206	5.587	0.388834	6.813	0.941337	6.991	1.04755	5.209	1.41706	5.103	0.212541
5.122	5.38471	5.101	1.03115	5.294	0.828349	5.591	0.371425	6.859	0.966898	7.004	1.11186	5.211	1.44274	5.103	0.217108
5.123	5.38688	5.102	1.03185	5.296	0.864868	5.595	0.358576	6.905	1.07235	7.018	1.15755	5.212	1.49737	5.104	0.218894
5.124	5.38125	5.102	1.03449	5.298	0.892523	5.599	0.352538	6.951	1.21027	7.031	1.13043	5.214	1.55558	5.105	0.224354
5.125	5.37743	5.103	1.03659	5.3	0.945549	5.603	0.360344	6.997	1.18633	7.045	1.18665	5.215	1.56533	5.105	0.222567
5.126	5.38751	5.104	1.03926	5.302	0.949651	5.607	0.365035	7.043	0.949674	7.058	1.40974	5.217	1.61378	5.106	0.226588
5.127	5.4011	5.104	1.04113	5.304	0.944726	5.611	0.376603	7.089	0.874944	7.072	1.45513	5.218	1.64825	5.107	0.225347
5.127	5.40844	5.105	1.04446	5.306	0.95833	5.616	0.387048	7.135	1.00769	7.086	1.45607	5.22	1.66776	5.108	0.231998
5.128	5.41463	5.106	1.04124	5.308	0.960016	5.62	0.394805	7.181	0.989832	7.099	1.4748	5.221	1.65182	5.108	0.233438
5.129	5.41968	5.107	1.03704	5.31	0.963808	5.624	0.39547	7.227	1.10675	7.113	1.43288	5.222	1.67621	5.109	0.232395
5.13	5.43216	5.107	1.03721	5.312	0.984939	5.628	0.406205	7.273	1.26172	7.126	1.37356	5.224	1.71523	5.11	0.225794
5.131	5.43342	5.108	1.03097	5.314	0.996348	5.632	0.415667	7.319	1.22545	7.14	1.52351	5.225	1.71686	5.111	0.223709
5.132	5.42522	5.109	1.02991	5.316	1.00345	5.636	0.439653	7.365	1.36499	7.153	1.47358	5.227	1.74547	5.111	0.227382
5.132	5.43105	5.109	1.02897	5.318	1.0104	5.64	0.436788	7.411	1.56895	7.167	1.36696	5.228	1.72141	5.112	0.224851
5.133	5.4369	5.11	1.03506	5.32	1.0332	5.644	0.412349	7.457	1.98937	7.18	1.52151	5.23	1.69865	5.113	0.219242
5.134	5.43972	5.111	1.03694	5.322	1.08516	5.648	0.396148	7.503	2.34486	7.194	1.61102	5.231	1.67621	5.114	0.217951
5.135	5.44382	5.111	1.03676	5.324	1.11383	5.652	0.368844	7.549	3.19198	7.207	1.59934	5.233	1.65508	5.114	0.219341
5.136	5.44996	5.112	1.03674	5.326	1.07162	5.656	0.344986	7.595	4.18381	7.221	1.51346	5.234	1.58452	5.115	0.217802
5.137	5.45691	5.113	1.03821	5.328	1.02895	5.66	0.335264	7.642	5.09488	7.234	1.59221	5.235	1.53151	5.116	0.217108
5.137	5.46135	5.113	1.04465	5.33	0.957325	5.664	0.314615	7.688	6.5428	7.248	1.63409	5.237	1.49705	5.116	0.217654
5.138	5.466	5.114	1.04821	5.332	0.911745	5.668	0.277763	7.734	8.33984	7.261	1.51555	5.238	1.54777	5.117	0.21403
5.139	5.46792	5.115	1.049	5.334	0.88317	5.672	0.264649	7.78	10.4825	7.275	1.45039	5.24	1.53769	5.118	0.212789
5.14	5.46452	5.115	1.05168	5.336	0.909573	5.676	0.258922	7.826	12.9654	7.288	1.49097	5.241	1.53314	5.119	0.211598
5.141	5.47283	5.116	1.05412	5.338	0.891415	5.68	0.23573	7.872	15.6482	7.302	1.49606	5.243	1.52956	5.119	0.208521
5.142	5.48575	5.117	1.0561	5.34	0.865856	5.684	0.22586	7.918	18.7854	7.315	1.61018	5.244	1.45803	5.12	0.209017
5.142	5.49437	5.117	1.05473	5.342	0.885571	5.688	0.224052	7.964	22.5316	7.329	1.61741	5.246	1.43592	5.121	0.208421
5.143	5.49291	5.118	1.05996	5.344	0.878781	5.692	0.211752	8.01	26.9653	7.342	1.69525	5.247	1.41998	5.122	0.206783
5.144	5.48628	5.119	1.05789	5.346	0.879035	5.696	0.224085	8.056	31.8824	7.356	1.73109	5.248	1.37251	5.122	0.204847
5.145	5.47973	5.12	1.05721	5.348	0.873082	5.7	0.220073	8.102	37.3071	7.369	1.75451	5.25	1.33089	5.123	0.20172
5.146	5.47236	5.12	1.05617	5.35	0.883249	5.704	0.207003	8.148	43.2987	7.383	1.71663	5.251	1.32309	5.124	0.204649
5.147	5.46708	5.121	1.05627	5.352	0.874466	5.708	0.195761	8.194	49.8223	7.396	1.69472	5.253	1.29935	5.124	0.202961
5.147	5.46588	5.122	1.05613	5.354	0.867585	5.712	0.192937	8.24	56.7295	7.41	1.71106	5.254	1.27496	5.125	0.208024
5.148	5.4716	5.122	1.05442	5.356	0.799625	5.716	0.18412	8.286	63.7984	7.423	1.85845	5.256	1.27886	5.126	0.207031
5.149	5.47892	5.123	1.05456	5.358	0.769487	5.72	0.176819	8.332	71.0971	7.437	1.90529	5.257	1.24797	5.127	0.21135
5.15	5.48257	5.124	1.0556	5.36	0.759878	5.724	0.155448	8.378	77.8197	7.45	1.8866	5.259	1.2057	5.127	0.212938
5.151	5.48357	5.124	1.0567	5.362	0.803528	5.728	0.137945	8.424	84.1053	7.464	1.92931	5.26	1.17839	5.128	0.210556
5.152	5.48981	5.125	1.06319	5.364	0.862113	5.732	0.122217	8.47	89.4988	7.477	1.96086	5.261	1.16571	5.129	0.214278
5.152	5.49563	5.126	1.06609	5.366	0.881441	5.736	0.124553	8.516	93.6955	7.491	1.91019	5.263	1.1514	5.13	0.218497
5.153	5.50198	5.126	1.0667	5.368	0.850053	5.74	0.126775	8.562	96.4175	7.504	2.05997	5.264	1.17676	5.13	0.219143
5.154	5.49674	5.127	1.06507	5.37	0.840097	5.744	0.133318	8.608	97.546	7.518	2.16283	5.266	1.19432	5.131	0.224702
5.155	5.49015	5.128	1.06837	5.372	0.864441	5.748	0.159016	8.654	97.024	7.531	2.18897	5.267	1.18164	5.132	0.228822
5.156	5.49613	5.128	1.06945	5.374	0.893685	5.752	0.171622	8.7	95.0255	7.545	2.06136	5.269	1.19302	5.133	0.2249
5.157	5.50141	5.129	1.06833	5.376	0.826978	5.756	0.210468	8.746	91.3045	7.558	2.13412	5.27	1.15237	5.133	0.223362
5.157	5.49741	5.13	1.06777	5.378	0.777713	5.76	0.22289	8.792	86.7507	7.572	2.21723	5.272	1.18359	5.134	0.2249
5.158	5.49002	5.13	1.07019	5.38	0.777908	5.764	0.241005	8.838	81.6364	7.585	2.19143	5.273	1.21481	5.135	0.227035
5.159	5.48288	5.131	1.06918	5.382	0.736202	5.768	0.24527	8.884	75.893	7.599	2.26559	5.274	1.18587	5.135	0.231204
5.16	5.48685	5.132	1.06995	5.384	0.689873	5.772	0.250396	8.93	70.0405	7.612	2.44237	5.276	1.17611	5.136	0.227382
5.161	5.49599	5.132	1.07193	5.387	0.693153	5.776	0.256934	8.977	64.6752	7.626	2.43895	5.277	1.12961	5.137	0.2249
5.162	5.49495	5.133	1.07402	5.389	0.674348	5.78	0.23484	9.023	59.5392	7.639	2.5393	5.279	1.12929	5.138	0.227481
5.162	5.49603	5.134	1.07521	5.391	0.707105	5.784	0.224466	9.069	54.8477	7.653	2.63728	5.28	1.18164	5.138	0.227581
5.163	5.49805	5.135	1.0737	5.393	0.729349	5.788	0.207259	9.115	50.9692	7.666	2.67091	5.282	1.16863	5.139	0.223362
5.164	5.49512	5.135	1.07417	5.395	0.778393	5.792	0.208918	9.161	47.5893	7.68	2.71759	5.283	1.18294	5.14	0.220185
5.165	5.49804	5.136	1.07065	5.397	0.776416	5.796	0.224328	9.207	45.0788	7.693	2.68865	5.285	1.20375	5.141	0.218646
5.166	5.49679	5.137	1.06838	5.399	0.771033	5.8	0.224087	9.253	42.8449	7.707	2.73967	5.286	1.24797	5.141	0.215966
5.167	5.49594	5.137	1.06396	5.401	0.778943	5.804	0.231199	9.299	41.2835	7.721	2.83561	5.287	1.23919	5.142	0.214477
5.167	5.50937	5.138	1.05694	5.403	0.78076	5.808	0.213601	9.345	40.1114	7.734	2.93472	5.289	1.21155	5.143	0.209513
5.168	5.50484	5.139	1.05327	5.405	0.786174	5.812	0.205826	9.391	39.4432	7.748	3.12895	5.29	1.20375	5.144	0.204996
5.169	5.50042	5.139	1.05137	5.407	0.738714	5.816	0.209435	9.437	38.6255	7.761	3.37921	5.292	1.18066	5.144	0.197204
5.17	5.49657	5.14	1.05149	5.409	0.69859	5.82	0.191891	9.483	38.2539	7.775	3.57717	5.293	1.2096	5.145	0.199983
5.171	5.48608	5.141	1.05212	5.411	0.725411	5.824	0.169891	9.529	38.0572	7.788	3.79492	5.295	1.20343	5.146	0.202167
5.172	5.48187	5.141	1.04945	5.413	0.75116	5.828	0.139202	9.575	37.8681	7.802	4.05505	5.296	1.17936	5.146	0.203656
5.172	5.48506	5.142	1.05097	5.415	0.748176	5.832	0.0959688	9.621	37.6519	7.815	4.31251	5.298	1.1501	5.147	0.204004
5.173	5.48258	5.143	1.04876	5.417	0.772883	5.836	0.0927428	9.667	37.6305	7.829	4.50844	5.299	1.1436	5.148	0.199983
5.174	5.4821	5.143	1.04855	5.419	0.798291	5.84	0.0527114	9.713	37.5577	7.842	4.59779	5.3	1.15303	5.149	0.204252
5.175	5.48224	5.144	1.04395	5.421	0.747806	5.844	0.0395167	9.759	37.2941	7.856	4.72962	5.302	1.17221	5.149	0.207131
5.176	5.48369	5.145	1.04166	5.423	0.714108	5.848	0.0243802	9.805	37.1689	7.869	4.94471	5.303	1.19595	5.15	0.210357
5.176	5.47826	5.145	1.04079	5.425	0.654979	5.852	0	9.851	36.6645	7.883	5.17306	5.305	1.20082	5.151	0.210506
5.177	5.47535	5.146	1.03891	5.427	0.593391	5.856	0.00526648	9.897	36.3309	7.896	5.39537	5.306	1.21058	5.152	0.211846
5.178	5.4752	5.147	1.03574	5.429	0.566137	5.86	0.0160422	9.943	35.9906	7.91	5.55296	5.308	1.19237	5.152	0.216313
5.179	5.47148	5.148	1.03014	5.431	0.573838	5.864	0.0188703	9.989	35.4496	7.923	5.75856	5.309	1.15563	5.153	0.214874
5.18	5.47486	5.148	1.0267	5.433	0.575973	5.868	0.0219348	10.035	35.0561	7.937	6.07571	5.31	1.16538	5.154	0.220929
5.181	5.48092	5.149	1.02428	5.435	0.568431	5.872	0.021173	10.081	34.4926	7.95	6.2997	5.312	1.16766	5.154	0.226985
5.181	5.48181	5.15	1.02004	5.437	0.591171	5.876	0.0311119	10.127	34.1365	7.964	6.51307	5.313	1.15823	5.155	0.224354
5.182	5.47794	5.15	1.01964	5.439	0.558279	5.88	0.0414611	10.173	33.9884	7.977	6.70293	5.315	1.14685	5.156	0.229566
5.183	5.48678	5.151	1.01955	5.441	0.585049	5.884	0.0545195	10.219	33.6891	7.991	6.93252	5.316	1.1036	5.157	0.228474
5.184	5.49261	5.152	1.01766	5.443	0.590529	5.888	0.0570247	10.265	33.7069	8.004	7.30303	5.318	1.10035	5.157	0.235572
5.185	5.48644	5.152	1.01878	5.445	0.597796	5.892	0.0545835	10.312	34.0158	8.018	7.74353	5.319	1.13612	5.158	0.234778
5.186	5.49061	5.153	1.0192	5.447	0.591342	5.896	0.0409317	10.358	34.2346	8.031	8.13315	5.321	1.11368	5.159	0.234828
5.186	5.49409	5.154	1.01725	5.449	0.595476	5.9	0.0388168	10.404	35.0723	8.045	8.33333	5.322	1.06588	5.16	0.239146
5.187	5.48424	5.154	1.02001	5.451	0.569875	5.904	0.0500691	10.45	35.8969	8.058	8.47703	5.323	1.02036	5.16	0.23721
5.188	5.47824	5.155	1.02143	5.453	0.559765	5.908	0.0560848	10.496	37.2122	8.072	8.80959	5.325	0.985892	5.161	0.237806
5.189	5.47399	5.156	1.02011	5.455	0.591056	5.912	0.0741856	10.542	39.4796	8.085	9.06853	5.326	0.957603	5.162	0.234629
5.19	5.46779	5.156	1.01941	5.457	0.587815	5.916	0.0880315	10.588	42.9046	8.099	9.3357	5.328	0.936467	5.163	0.232346
5.191	5.47708	5.157	1.01957	5.459	0.601195	5.92	0.105647	10.634	47.1762	8.112	9.50461	5.329	0.936467	5.163	0.231055
5.191	5.47475	5.158	1.01661	5.461	0.668658	5.924	0.123054	10.68	51.9856	8.126	9.73515	5.331	0.968008	5.164	0.230956
5.192	5.47211	5.158	1.01212	5.463	0.669593	5.928	0.150846	10.726	57.2041	8.139	10.0745	5.332	0.998248	5.165	0.236019
5.193	5.47418	5.159	1.00855	5.465	0.640801	5.932	0.185767	10.772	62.2169	8.153	10.5453	5.334	1.03792	5.165	0.236664
5.194	5.47762	5.16	1.0066	5.467	0.625624	5.936	0.204965	10.818	66.8423	8.166	10.9187	5.335	1.04377	5.166	0.235324
5.195	5.47678	5.16	1.00753	5.469	0.617164	5.94	0.224999	10.864	71.6119	8.18	11.3258	5.336	1.04735	5.167	0.235969
5.196	5.47262	5.161	1.00626	5.471	0.608975	5.944	0.236365	10.91	75.7759	8.193	11.7316	5.338	1.05938	5.168	0.242521
5.196	5.46322	5.162	1.00427	5.473	0.61778	5.948	0.241871	10.956	79.5199	8.207	12.1473	5.339	1.05613	5.168	0.240536
5.197	5.46167	5.163	1.00529	5.475	0.58518	5.952	0.237114	11.002	82.7131	8.22	12.6026	5.341	1.0454	5.169	0.242819
5.198	5.45079	5.163	1.00522	5.477	0.594782	5.956	0.253532	11.048	86.0752	8.234	13.1088	5.342	1.02003	5.17	0.241628
5.199	5.43853	5.164	1.00283	5.479	0.580834	5.96	0.266839	11.094	88.8639	8.247	13.6381	5.344	1.01613	5.171	0.23855
5.2	5.44105	5.165	1.0015	5.481	0.585483	5.964	0.261043	11.14	91.1527	8.261	14.1816	5.345	1.0623	5.171	0.239245
5.201	5.44163	5.165	1.00187	5.483	0.620443	5.968	0.236667	11.186	93.3944	8.274	14.7261	5.347	1.08507	5.172	0.235721
5.201	5.4335	5.166	1.00226	5.486	0.635631	5.972	0.219125	11.232	95.2154	8.288	15.2955	5.348	1.1605	5.173	0.23726
5.202	5.42544	5.167	1.00129	5.488	0.630328	5.976	0.18469	11.278	96.6427	8.301	15.8602	5.349	1.23822	5.174	0.236912
5.203	5.42084	5.167	0.998688	5.49	0.628608	5.98	0.179581	11.324	97.8361	8.315	16.5342	5.351	1.24342	5.174	0.236614
5.204	5.42837	5.168	0.998352	5.492	0.675433	5.984	0.180394	11.37	98.8429	8.328	17.1695	5.352	1.2613	5.175	0.233984
5.205	5.42593	5.169	0.997135	5.494	0.664795	5.988	0.182712	11.416	99.4244	8.342	17.9185	5.354	1.23334	5.176	0.233537
5.206	5.42159	5.169	0.995786	5.496	0.614035	5.992	0.148657	11.462	99.8068	8.356	18.6802	5.355	1.18457	5.176	0.2317
5.206	5.42688	5.17	0.998114	5.498	0.581972	5.996	0.170274	11.508	99.9583	8.369	19.5381	5.357	1.19692	5.177	0.231998
5.207	5.42915	5.171	0.999642	5.5	0.584408	6	0.178469	11.554	100	8.383	20.3934	5.358	1.2122	5.178	0.22902
5.208	5.42461	5.171	1.00362	5.502	0.599107	6.004	0.183288	11.6	99.7914	8.396	21.1401	5.36	1.25578	5.179	0.228325
5.209	5.42509	5.172	1.00805	5.504	0.611749	6.009	0.207442	11.647	99.5039	8.41	21.9747	5.361	1.28862	5.179	0.230608
5.21	5.41749	5.173	1.00706	5.506	0.616816	6.013	0.226776	11.693	99.0956	8.423	22.9558	5.362	1.32048	5.18	0.231601
5.211	5.41659	5.173	1.00564	5.508	0.634231	6.017	0.226388	11.739	98.4661	8.437	23.9818	5.364	1.34357	5.181	0.22629
5.211	5.41865	5.174	1.0082	5.51	0.634707	6.021	0.224683	11.785	97.7214	8.45	24.9273	5.365	1.29902	5.182	0.222468
5.212	5.42163	5.175	1.01122	5.512	0.640777	6.025	0.254183	11.831	96.9399	8.464	25.9554	5.367	1.28537	5.182	0.223163
5.213	5.42862	5.175	1.0125	5.514	0.654661	6.029	0.271714	11.877	95.954	8.477	26.994	5.368	1.27659	5.183	0.224603
5.214	5.42146	5.176	1.01532	5.516	0.675265	6.033	0.272323	11.923	95.0985	8.491	27.9177	5.37	1.26976	5.184	0.225248
5.215	5.42078	5.177	1.01748	5.518	0.655747	6.037	0.262494	11.969	94.067	8.504	28.9056	5.371	1.28081	5.185	0.227581
5.216	5.42241	5.178	1.01653	5.52	0.67544	6.041	0.245291	12.015	92.9713	8.518	29.9363	5.373	1.28602	5.185	0.223411
5.216	5.41567	5.178	1.01855	5.522	0.675846	6.045	0.213294	12.061	92.0492	8.531	30.9908	5.374	1.29545	5.186	0.220731
5.217	5.4127	5.179	1.02088	5.524	0.704821	6.049	0.174681	12.107	90.5363	8.545	32.0296	5.375	1.33186	5.187	0.218894
5.218	5.40879	5.18	1.02331	5.526	0.702774	6.053	0.174114	12.153	89.7308	8.558	33.1108	5.377	1.38096	5.187	0.220135
5.219	5.40044	5.18	1.02572	5.528	0.747075	6.057	0.144048	12.199	88.7167	8.572	34.1233	5.378	1.44535	5.188	0.220284
5.22	5.39209	5.181	1.02694	5.53	0.785091	6.061	0.124476	12.245	87.5247	8.585	35.1173	5.38	1.44632	5.189	0.216313
5.221	5.40017	5.182	1.02863	5.532	0.802414	6.065	0.107973	12.291	86.483	8.599	36.084	5.381	1.42356	5.19	0.214378
5.221	5.40164	5.182	1.02863	5.534	0.799027	6.069	0.10178	12.337	85.4393	8.612	37.0413	5.383	1.42226	5.19	0.211548
5.222	5.40524	5.183	1.02612	5.536	0.820892	6.073	0.111294	12.383	84.4887	8.626	37.8923	5.384	1.39495	5.191	0.208868
5.223	5.41104	5.184	1.02532	5.538	0.835607	6.077	0.143573	12.429	83.543	8.639	38.7624	5.386	1.36243	5.192	0.209265
5.224	5.41284	5.184	1.0254	5.54	0.854366	6.081	0.174912	12.475	82.6691	8.653	39.6083	5.387	1.36763	5.193	0.206188
5.225	5.41872	5.185	1.02952	5.542	0.898214	6.085	0.200842	12.521	81.7747	8.666	40.3327	5.388	1.32439	5.193	0.207081
5.225	5.42808	5.186	1.03225	5.544	0.943833	6.089	0.207081	12.567	80.8005	8.68	40.8935	5.39	1.31431	5.194	0.205195
5.226	5.43141	5.186	1.03233	5.546	0.917495	6.093	0.230933	12.613	79.971	8.693	41.5701	5.391	1.34552	5.195	0.205245
5.227	5.43373	5.187	1.03085	5.548	0.915523	6.097	0.26151	12.659	79.18	8.707	42.0978	5.393	1.33934	5.195	0.206386
5.228	5.43941	5.188	1.03055	5.55	0.91157	6.101	0.289877	12.705	78.2063	8.72	42.569	5.394	1.37316	5.196	0.207776
5.229	5.441	5.188	1.03229	5.552	0.873595	6.105	0.314016	12.751	77.3944	8.734	43.1889	5.396	1.36341	5.197	0.209414
5.23	5.4368	5.189	1.03637	5.554	0.869934	6.109	0.308873	12.797	76.4938	8.747	43.6558	5.397	1.37771	5.198	0.209265
5.23	5.43977	5.19	1.04016	5.556	0.898356	6.113	0.307143	12.843	75.7078	8.761	44.0084	5.399	1.34585	5.198	0.210605
5.231	5.45428	5.191	1.04098	5.558	0.887455	6.117	0.307299	12.889	75.052	8.774	44.3587	5.4	1.34064	5.199	0.212442
5.232	5.46179	5.191	1.04137	5.56	0.886259	6.121	0.320052	12.936	74.66	8.788	44.5805	5.401	1.36243	5.2	0.209315
5.233	5.46143	5.192	1.04293	5.562	0.873437	6.125	0.314901	12.982	73.6632	8.801	44.6752	5.403	1.33382	5.201	0.206039
5.234	5.46682	5.193	1.04328	5.564	0.865574	6.129	0.286228	13.028	73.3107	8.815	44.9008	5.404	1.33219	5.201	0.202515
5.235	5.48004	5.193	1.04282	5.566	0.87729	6.133	0.259363	13.074	72.6708	8.828	44.8604	5.406	1.3478	5.202	0.198494
5.235	5.4782	5.194	1.04394	5.568	0.871727	6.137	0.208514	13.12	72.2431	8.842	44.7994	5.407	1.32666	5.203	0.195466
5.236	5.48832	5.195	1.04121	5.57	0.837633	6.141	0.172923	13.166	71.7938	8.855	44.5274	5.409	1.31756	5.204	0.189014
5.237	5.49163	5.195	1.04181	5.572	0.820618	6.145	0.171508	13.212	71.1358	8.869	44.2716	5.41	1.29675	5.204	0.181667
5.238	5.5052	5.196	1.04258	5.574	0.794045	6.149	0.149498	13.258	70.4869	8.882	43.9576	5.412	1.24114	5.205	0.181965
5.239	5.50996	5.197	1.03792	5.576	0.755597	6.153	0.134677	13.304	70.1124	8.896	43.7913	5.413	1.23302	5.206	0.180973
5.24	5.50295	5.197	1.03717	5.578	0.739825	6.157	0.121765	13.35	69.413	8.909	43.4498	5.414	1.22521	5.206	0.179384
5.24	5.49586	5.198	1.0386	5.58	0.741038	6.161	0.117354	13.396	69.0874	8.923	42.9908	5.416	1.23692	5.207	0.180228
5.241	5.49844	5.199	1.03727	5.582	0.686521	6.165	0.130375	13.442	68.7384	8.936	42.4666	5.417	1.24147	5.208	0.179881
5.242	5.49615	5.199	1.03638	5.585	0.696367	6.169	0.163486	13.488	68.2443	8.95	41.8865	5.419	1.21741	5.209	0.180873
5.243	5.49465	5.2	1.03775	5.587	0.729182	6.173	0.180166	13.534	67.843	8.963	41.2817	5.42	1.18001	5.209	0.183157
5.244	5.50186	5.201	1.03758	5.589	0.736118	6.177	0.202878	13.58	67.3175	8.977	40.7463	5.422	1.18359	5.21	0.185291
5.245	5.50019	5.201	1.03695	5.591	0.735409	6.181	0.224987	13.626	67.0407	8.991	40.0646	5.423	1.1992	5.211	0.187971
5.245	5.50896	5.202	1.03121	5.593	0.709085	6.185	0.243571	13.672	66.6391	9.004	39.2998	5.425	1.23464	5.212	0.191595
5.246	5.51478	5.203	1.03222	5.595	0.694479	6.189	0.267183	13.718	66.4258	9.018	38.5469	5.426	1.21968	5.212	0.196459
5.247	5.5143	5.203	1.03032	5.597	0.669649	6.193	0.306846	13.764	66.2467	9.031	37.7175	5.427	1.24049	5.213	0.19765
5.248	5.51909	5.204	1.02808	5.599	0.645731	6.197	0.324903	13.81	66.0305	9.045	36.8759	5.429	1.26293	5.214	0.198841
5.249	5.51856	5.205	1.02832	5.601	0.61362	6.201	0.319588	13.856	65.6874	9.058	36.1217	5.43	1.28959	5.215	0.201671
5.25	5.51203	5.206	1.02437	5.603	0.613844	6.205	0.325806	13.902	65.694	9.072	35.3398	5.432	1.32471	5.215	0.202912
5.25	5.51041	5.206	1.0225	5.605	0.587484	6.209	0.35985	13.948	65.2875	9.085	34.6131	5.433	1.3517	5.216	0.206088
5.251	5.50893	5.207	1.02343	5.607	0.592563	6.213	0.362276	13.994	65.1635	9.099	33.8073	5.435	1.38812	5.217	0.214725
5.252	5.50401	5.208	1.02242	5.609	0.571441	6.217	0.32505	14.04	64.7099	9.112	33.1005	5.436	1.406	5.217	0.215718
5.253	5.50718	5.208	1.01977	5.611	0.592373	6.221	0.327484	14.086	64.316	9.126	32.2582	5.438	1.44632	5.218	0.212888
5.254	5.51639	5.209	1.01801	5.613	0.574307	6.225	0.32089	14.132	63.582	9.139	31.4072	5.439	1.47786	5.219	0.213832
5.255	5.52301	5.21	1.0184	5.615	0.575342	6.229	0.284963	14.178	63.1108	9.153	30.5852	5.44	1.52078	5.22	0.213931
5.255	5.52847	5.21	1.01074	5.617	0.623249	6.233	0.249664	14.224	62.1869	9.166	29.8494	5.442	1.54712	5.22	0.214378
5.256	5.52486	5.211	1.01036	5.619	0.611622	6.237	0.23878	14.271	61.1492	9.18	29.1868	5.443	1.57216	5.221	0.21537
5.257	5.51824	5.212	1.01044	5.621	0.581793	6.241	0.211476	14.317	59.761	9.193	28.5417	5.445	1.60045	5.222	0.217058
5.258	5.50248	5.212	1.00771	5.623	0.543725	6.245	0.197164	14.363	58.6756	9.207	27.9386	5.446	1.5598	5.223	0.219143
5.259	5.49629	5.213	1.00666	5.625	0.486423	6.249	0.212262	14.409	57.2453	9.22	27.412	5.448	1.57379	5.223	0.222121
5.26	5.49744	5.214	1.0032	5.627	0.450377	6.253	0.206261	14.455	55.6617	9.234	27.0028	5.449	1.5624	5.224	0.223659
5.26	5.50756	5.214	1.00055	5.629	0.407294	6.257	0.199861	14.501	53.9651	9.247	26.4702	5.451	1.56175	5.225	0.224652
5.261	5.49798	5.215	0.999748	5.631	0.420329	6.261	0.210026	14.547	52.1379	9.261	25.8301	5.452	1.52176	5.225	0.229765
5.262	5.49242	5.216	1.00034	5.633	0.39196	6.265	0.230234	14.593	50.1697	9.274	25.2022	5.453	1.5042	5.226	0.234182
5.263	5.48643	5.216	0.998882	5.635	0.397836	6.269	0.23338	14.639	48.232	9.288	24.7226	5.455	1.54257	5.227	0.237706
5.264	5.4798	5.217	0.999679	5.637	0.39885	6.273	0.220339	14.685	46.237	9.301	24.3431	5.456	1.52208	5.228	0.236763
5.265	5.47263	5.218	0.998008	5.639	0.412822	6.277	0.204608	14.731	44.3889	9.315	23.7871	5.458	1.58809	5.228	0.240337
5.265	5.46256	5.219	0.993486	5.641	0.376187	6.281	0.186984	14.777	42.4269	9.328	23.4589	5.459	1.61183	5.229	0.240982
5.266	5.46573	5.219	0.990471	5.643	0.338963	6.285	0.192517	14.823	40.4588	9.342	23.1232	5.461	1.64662	5.23	0.241082
5.267	5.45686	5.22	0.989012	5.645	0.251847	6.289	0.191802	14.869	38.5882	9.355	22.6314	5.462	1.67686	5.231	0.242223
5.268	5.44947	5.221	0.987433	5.647	0.218177	6.293	0.147626	14.915	36.5719	9.369	22.3094	5.463	1.6567	5.231	0.244755
5.269	5.45521	5.221	0.988946	5.649	0.196761	6.297	0.142619	14.961	34.3955	9.382	22.1563	5.465	1.67133	5.232	0.245797
5.27	5.47129	5.222	0.988935	5.651	0.173397	6.301	0.132744	15.007	32.4556	9.396	21.9556	5.466	1.68239	5.233	0.248031
5.27	5.4798	5.223	0.9823	5.653	0.150184	6.305	0.133673	15.053	30.8414	9.409	21.629	5.468	1.66483	5.234	0.249023
5.271	5.47851	5.223	0.97829	5.655	0.0885943	6.309	0.127732	15.099	29.0142	9.423	21.3531	5.469	1.67394	5.234	0.253838
5.272	5.4774	5.224	0.975132	5.657	0.0677488	6.313	0.151489	15.145	27.1323	9.436	21.1915	5.471	1.71263	5.235	0.255824
5.273	5.46782	5.225	0.975746	5.659	0.120933	6.317	0.166446	15.191	25.4281	9.45	21.0269	5.472	1.71133	5.236	0.261035
5.274	5.46362	5.225	0.976718	5.661	0.123722	6.321	0.158666	15.237	23.9793	9.463	20.7788	5.474	1.72173	5.236	0.265056
5.275	5.45671	5.226	0.977029	5.663	0.130406	6.325	0.18633	15.283	22.5214	9.477	20.3893	5.475	1.70548	5.237	0.266743
5.275	5.45487	5.227	0.976134	5.665	0.119759	6.329	0.20402	15.329	21.1833	9.49	19.9824	5.476	1.67816	5.238	0.273047
5.276	5.46454	5.227	0.974207	5.667	0.17543	6.333	0.202519	15.375	19.8389	9.504	19.7591	5.478	1.67524	5.239	0.27955
5.277	5.47294	5.228	0.974865	5.669	0.132813	6.337	0.201328	15.421	18.587	9.517	19.5088	5.479	1.68857	5.239	0.281535
5.278	5.48112	5.229	0.976375	5.671	0.152294	6.341	0.189344	15.467	17.5278	9.531	19.4002	5.481	1.67816	5.24	0.282428
5.279	5.49368	5.229	0.976039	5.673	0.15278	6.345	0.211403	15.513	16.4696	9.544	19.2195	5.482	1.71946	5.241	0.280344
5.279	5.49768	5.23	0.978162	5.675	0.124062	6.349	0.192445	15.559	15.7552	9.558	19.0206	5.484	1.73442	5.242	0.283967
5.28	5.49549	5.231	0.9812	5.677	0.160819	6.353	0.200457	15.606	14.8367	9.571	18.8191	5.485	1.73929	5.242	0.291115
5.281	5.49528	5.231	0.981993	5.679	0.199125	6.357	0.200568	15.652	14.0288	9.585	18.64	5.487	1.76498	5.243	0.295483
5.282	5.50185	5.232	0.983364	5.681	0.227167	6.361	0.205305	15.698	13.3475	9.598	18.3981	5.488	1.81831	5.244	0.293448
5.283	5.50898	5.233	0.985196	5.684	0.221464	6.365	0.197776	15.744	12.7317	9.612	18.1695	5.489	1.81668	5.245	0.296773
5.284	5.51215	5.234	0.985861	5.686	0.243968	6.369	0.21633	15.79	12.2323	9.626	17.9087	5.491	1.79522	5.245	0.296575
5.284	5.51283	5.234	0.98702	5.688	0.27776	6.373	0.248453	15.836	11.6646	9.639	17.6236	5.492	1.78969	5.246	0.301836
5.285	5.52016	5.235	0.989626	5.69	0.311195	6.377	0.263228	15.882	10.9975	9.653	17.2511	5.494	1.73409	5.247	0.304467
5.286	5.52441	5.236	0.993654	5.692	0.32078	6.381	0.244	15.928	10.8661	9.666	17.0468	5.495	1.69637	5.247	0.303871
5.287	5.52285	5.236	0.996334	5.694	0.260363	6.385	0.231248	15.974	10.4702	9.68	16.9229	5.497	1.66093	5.248	0.299553
5.288	5.51983	5.237	0.995702	5.696	0.274218	6.389	0.235081	16.02	10.1594	9.693	16.7456	5.498	1.64044	5.249	0.300496
5.289	5.52303	5.238	0.996517	5.698	0.285926	6.393	0.227962	16.066	9.81356	9.707	16.6333	5.5	1.61606	5.25	0.301588
5.289	5.52532	5.238	0.995892	5.7	0.253779	6.397	0.241328	16.112	9.55816	9.72	16.4919	5.501	1.55818	5.25	0.303275
5.29	5.5204	5.239	0.9947	5.702	0.242336	6.402	0.265087	16.158	9.358	9.734	16.2132	5.502	1.54875	5.251	0.310324
5.291	5.51755	5.24	0.995274	5.704	0.280319	6.406	0.270378	16.204	9.12229	9.747	16.0008	5.504	1.57411	5.252	0.307842
5.292	5.51876	5.24	0.996495	5.706	0.213641	6.41	0.257785	16.25	8.83007	9.761	15.7765	5.505	1.58842	5.253	0.306452
5.293	5.52421	5.241	0.995263	5.708	0.18244	6.414	0.259698	16.296	8.75606	9.774	15.615	5.507	1.58517	5.253	0.304417
5.294	5.5286	5.242	0.99459	5.71	0.198179	6.418	0.291377	16.342	8.47123	9.788	15.4743	5.508	1.58842	5.254	0.308735
5.294	5.53268	5.242	0.996199	5.712	0.15367	6.422	0.304005	16.388	8.3893	9.801	15.4572	5.51	1.59264	5.255	0.30948
5.295	5.51619	5.243	0.992934	5.714	0.146907	6.426	0.300597	16.434	8.21348	9.815	15.277	5.511	1.5959	5.256	0.305956
5.296	5.50895	5.244	0.993413	5.716	0.119052	6.43	0.308924	16.48	8.04725	9.828	15.1157	5.513	1.57964	5.256	0.304765
5.297	5.51442	5.244	0.994196	5.718	0.094514	6.434	0.316147	16.526	7.79933	9.842	14.8531	5.514	1.54907	5.257	0.302581
5.298	5.52291	5.245	0.991297	5.72	0.0456561	6.438	0.304769	16.572	7.74144	9.855	14.6894	5.515	1.56273	5.258	0.304616
5.299	5.52376	5.246	0.990986	5.722	0.0205038	6.442	0.302583	16.618	7.65032	9.869	14.3823	5.517	1.58126	5.258	0.303722
5.299	5.52986	5.247	0.990917	5.724	0.0327915	6.446	0.301839	16.664	7.60175	9.882	14.3116	5.518	1.5959	5.259	0.30675
5.3	5.53959	5.247	0.992657	5.726	0.0166253	6.45	0.310445	16.71	7.40163	9.896	14.2431	5.52	1.59557	5.26	0.304367
5.301	5.552	5.248	0.99334	5.728	0.0323987	6.454	0.294725	16.756	7.38279	9.909	14.1319	5.521	1.58809	5.261	0.298461
5.302	5.55558	5.249	0.994506	5.73	0.0368841	6.458	0.263382	16.802	7.45444	9.923	13.9985	5.523	1.59134	5.261	0.303027
5.303	5.56167	5.249	0.992031	5.732	0.0490413	6.462	0.246693	16.848	7.32573	9.936	13.835	5.524	1.61866	5.262	0.302035
5.304	5.56474	5.25	0.994345	5.734	0.0689896	6.466	0.232176	16.894	7.25606	9.95	13.7905	5.526	1.68141	5.263	0.298362
5.304	5.56887	5.251	0.996188	5.736	0.0477091	6.47	0.219692	16.941	7.08775	9.963	13.704	5.527	1.71165	5.264	0.293348
5.305	5.56335	5.251	0.997347	5.738	0.0307077	6.474	0.201341	16.987	6.94223	9.977	13.6032	5.528	1.72271	5.264	0.296178
5.306	5.55373	5.252	0.998136	5.74	0.0597865	6.478	0.187988	17.033	6.68467	9.99	13.3416	5.53	1.73572	5.265	0.292951
5.307	5.56012	5.253	0.99599	5.742	0.0698632	6.482	0.175893	17.079	6.58631	10.004	13.1845	5.531	1.75718	5.266	0.28898
5.308	5.56987	5.253	0.995976	5.744	0.0498815	6.486	0.165852	17.125	6.54495	10.017	13.1156	5.533	1.79099	5.266	0.282379
5.309	5.57356	5.254	0.99425	5.746	0.0297035	6.49	0.180277	17.171	6.51408	10.031	13.0046	5.534	1.79327	5.267	0.282279
5.309	5.57677	5.255	0.993622	5.748	0.0591273	6.494	0.194046	17.217	6.29325	10.044	12.8323	5.536	1.81148	5.268	0.27811
5.31	5.57301	5.255	0.990485	5.75	0.0594178	6.498	0.17173	17.263	6.17679	10.058	12.733	5.537	1.85765	5.269	0.272898
5.311	5.57593	5.256	0.988193	5.752	0.0918579	6.502	0.166835	17.309	5.97996	10.071	12.5798	5.539	1.85473	5.269	0.27131
5.312	5.5768	5.257	0.985404	5.754	0.129257	6.506	0.180998	17.355	5.93919	10.085	12.446	5.54	1.82058	5.27	0.272849
5.313	5.57893	5.257	0.988983	5.756	0.152663	6.51	0.175566	17.401	5.83586	10.098	12.3792	5.541	1.79392	5.271	0.269771
5.314	5.57362	5.258	0.990474	5.758	0.136741	6.514	0.175687	17.447	5.65006	10.112	12.3589	5.543	1.78612	5.272	0.265701
5.314	5.57603	5.259	0.990606	5.76	0.163079	6.518	0.171256	17.493	5.49641	10.125	12.4188	5.544	1.75588	5.272	0.255972
5.315	5.57315	5.259	0.990288	5.762	0.160054	6.522	0.152101	17.539	5.63638	10.139	12.4375	5.546	1.73442	5.273	0.253689
5.316	5.57044	5.26	0.991417	5.764	0.150952	6.526	0.157425	17.585	5.41879	10.152	12.3333	5.547	1.7136	5.274	0.254136
5.317	5.57085	5.261	0.994236	5.766	0.15048	6.53	0.164759	17.631	5.24701	10.166	12.1423	5.549	1.69019	5.275	0.251009
5.318	5.56554	5.262	0.994737	5.768	0.159307	6.534	0.161878	17.677	5.20721	10.179	12.0374	5.55	1.68336	5.275	0.248031
5.319	5.55111	5.262	0.993194	5.77	0.140866	6.538	0.133307	17.723	5.1414	10.193	11.929	5.552	1.6463	5.276	0.252002
5.319	5.54722	5.263	0.989831	5.772	0.13495	6.542	0.134614	17.769	5.14778	10.206	11.8029	5.553	1.60207	5.277	0.251555
5.32	5.54304	5.264	0.991925	5.774	0.127403	6.546	0.153263	17.815	4.98436	10.22	11.6713	5.554	1.57704	5.277	0.25364
5.321	5.53813	5.264	0.98918	5.776	0.144717	6.55	0.163439	17.861	4.89212	10.234	11.6434	5.556	1.59232	5.278	0.246492
5.322	5.53925	5.265	0.987122	5.778	0.170463	6.554	0.17381	17.907	4.64599	10.247	11.5643	5.557	1.58061	5.279	0.243563
5.323	5.5351	5.266	0.986771	5.78	0.185714	6.558	0.171232	17.953	4.66619	10.261	11.5528	5.559	1.53477	5.28	0.242174
5.324	5.54311	5.266	0.987802	5.783	0.216447	6.562	0.183995	17.999	4.4754	10.274	11.4223	5.56	1.45705	5.28	0.244258
5.324	5.54731	5.267	0.985155	5.785	0.230656	6.566	0.192309	18.045	4.6254	10.288	11.2983	5.562	1.42454	5.281	0.244606
5.325	5.54521	5.268	0.983817	5.787	0.208127	6.57	0.201335			10.301	11.3236	5.563	1.40145	5.282	0.244904
5.326	5.55449	5.268	0.982889	5.789	0.173834	6.574	0.222264			10.315	11.3562	5.565	1.38064	5.283	0.242372
5.327	5.567	5.269	0.984424	5.791	0.148785	6.578	0.225069			10.328	11.2798	5.566	1.35333	5.283	0.239493
5.328	5.56912	5.27	0.983832	5.793	0.161277	6.582	0.238435			10.342	11.2077	5.567	1.35723	5.284	0.244308
5.328	5.57058	5.27	0.983423	5.795	0.131571	6.586	0.233761			10.355	11.2392	5.569	1.32894	5.285	0.249073
5.329	5.57318	5.271	0.985188	5.797	0.186686	6.59	0.239623			10.369	11.3068	5.57	1.29577	5.286	0.248875
5.33	5.58094	5.272	0.980264	5.799	0.198736	6.594	0.243164			10.382	11.4224	5.572	1.27399	5.286	0.252002
5.331	5.58747	5.272	0.981412	5.801	0.181567	6.598	0.252915			10.396	11.4521	5.573	1.24732	5.287	0.254533
5.332	5.58812	5.273	0.982037	5.803	0.182333	6.602	0.268785			10.409	11.4806	5.575	1.27171	5.288	0.249172
5.333	5.58438	5.274	0.981708	5.805	0.179313	6.606	0.281364			10.423	11.3855	5.576	1.30455	5.288	0.2522
5.333	5.5846	5.275	0.981054	5.807	0.182636	6.61	0.289867			10.436	11.3445	5.578	1.27854	5.289	0.252299
5.334	5.586	5.275	0.982308	5.809	0.22049	6.614	0.282808			10.45	11.3916	5.579	1.28049	5.29	0.250364
5.335	5.57306	5.276	0.98218	5.811	0.214848	6.618	0.26397			10.463	11.478	5.58	1.26618	5.291	0.252994
5.336	5.56465	5.277	0.982768	5.813	0.215244	6.622	0.275008			10.477	11.4597	5.582	1.23822	5.291	0.255278
5.337	5.5534	5.277	0.985674	5.815	0.277797	6.626	0.269564			10.49	11.413	5.583	1.23497	5.292	0.260043
5.338	5.55036	5.278	0.982633	5.817	0.227705	6.63	0.251808			10.504	11.3725	5.585	1.23497	5.293	0.262872
5.338	5.53891	5.279	0.981438	5.819	0.220403	6.634	0.237757			10.517	11.4957	5.586	1.26391	5.294	0.261581
5.339	5.53642	5.279	0.979796	5.821	0.193774	6.638	0.21966			10.531	11.6176	5.588	1.2961	5.294	0.2591
5.34	5.52129	5.28	0.978477	5.823	0.182322	6.642	0.198695			10.544	11.7434	5.589	1.32666	5.295	0.260043
5.341	5.517	5.281	0.976115	5.825	0.158608	6.646	0.190509			10.558	11.7946	5.591	1.29057	5.296	0.258851
5.342	5.51497	5.281	0.974448	5.827	0.165896	6.65	0.217123			10.571	11.8178	5.592	1.27073	5.296	0.261234
5.343	5.51854	5.282	0.972511	5.829	0.176914	6.654	0.228785			10.585	11.7757	5.593	1.24114	5.297	0.263368
5.343	5.51422	5.283	0.968804	5.831	0.108706	6.658	0.233305			10.598	11.7961	5.595	1.28179	5.298	0.259646
5.344	5.50791	5.283	0.968505	5.833	0.101372	6.662	0.260252			10.612	11.9067	5.596	1.31496	5.299	0.259149
5.345	5.50036	5.284	0.967726	5.835	0.10895	6.666	0.287014			10.625	11.9397	5.598	1.31105	5.299	0.261085
5.346	5.49644	5.285	0.96796	5.837	0.0760152	6.67	0.299586			10.639	12.1238	5.599	1.32113	5.3	0.2658
5.347	5.4986	5.285	0.966297	5.839	0.0852678	6.674	0.299368			10.652	12.2665	5.601	1.3556	5.301	0.268233
5.348	5.49801	5.286	0.966699	5.841	0.0761352	6.678	0.303634			10.666	12.4407	5.602	1.37901	5.302	0.272104
5.348	5.4936	5.287	0.966775	5.843	0.037266	6.682	0.291285			10.679	12.5435	5.604	1.3465	5.302	0.277068
5.349	5.49672	5.287	0.966487	5.845	0.0167839	6.686	0.28502			10.693	12.7234	5.605	1.37414	5.303	0.280989
5.35	5.49955	5.288	0.96618	5.847	0.0190442	6.69	0.266647			10.706	12.8982	5.606	1.41478	5.304	0.281485
5.351	5.49526	5.289	0.966202	5.849	0.0100643	6.694	0.25758			10.72	13.014	5.608	1.38226	5.305	0.285109
5.352	5.48818	5.29	0.968852	5.851	0	6.698	0.2518			10.733	13.0798	5.609	1.33317	5.305	0.288186
5.353	5.48569	5.29	0.970215	5.853	0.00395381	6.702	0.245348			10.747	13.1653	5.611	1.25578	5.306	0.287839
5.353	5.48127	5.291	0.968621	5.855	0.0481433	6.706	0.248286			10.76	13.1888	5.612	1.24797	5.307	0.29032
5.354	5.48043	5.292	0.963891	5.857	0.0692433	6.71	0.277863			10.774	13.334	5.614	1.24472	5.307	0.293199
5.355	5.47258	5.292	0.964151	5.859	0.0817282	6.714	0.289909			10.787	13.5759	5.615	1.21871	5.308	0.297121
5.356	5.46194	5.293	0.964081	5.861	0.0599343	6.718	0.288987			10.801	13.8452	5.616	1.18814	5.309	0.301588
5.357	5.46113	5.294	0.965405	5.863	0.0307708	6.722	0.329506			10.814	13.9992	5.618	1.19237	5.31	0.304765
5.358	5.45351	5.294	0.963953	5.865	0.0594725	6.726	0.340427			10.828	14.2189	5.619	1.16863	5.31	0.307892
5.358	5.45101	5.295	0.960419	5.867	0.0653132	6.73	0.342444			10.841	14.3441	5.621	1.12636	5.311	0.309579
5.359	5.45161	5.296	0.95911	5.869	0.0446015	6.734	0.354867			10.855	14.4938	5.622	1.03824	5.312	0.308636
5.36	5.44125	5.296	0.95998	5.871	0.0705296	6.738	0.363856			10.869	14.6517	5.624	0.989794	5.313	0.308289
5.361	5.43396	5.297	0.95836	5.873	0.0907471	6.742	0.37505			10.882	14.9524	5.625	0.990769	5.313	0.31082
5.362	5.4228	5.298	0.954182	5.875	0.101241	6.746	0.370217			10.896	15.184	5.627	1.01776	5.314	0.314841
5.363	5.41361	5.298	0.953159	5.877	0.0773291	6.75	0.361453			10.909	15.2847	5.628	1.0067	5.315	0.320152
5.363	5.40071	5.299	0.951682	5.879	0.0926385	6.754	0.331853			10.923	15.2695	5.629	1.00995	5.316	0.324271
5.364	5.40157	5.3	0.947313	5.882	0.051016	6.758	0.32484			10.936	15.3684	5.631	0.965407	5.316	0.325066
5.365	5.39713	5.3	0.945489	5.884	0.0241403	6.762	0.352083			10.95	15.5058	5.632	0.923786	5.317	0.324867
5.366	5.39218	5.301	0.942134	5.886	0.0391993	6.766	0.330718			10.963	15.689	5.634	0.909479	5.318	0.324718
5.367	5.38785	5.302	0.942558	5.888	0.0499038	6.77	0.325621			10.977	15.7517	5.635	0.942645	5.318	0.324619
5.368	5.39988	5.303	0.940953	5.89	0.0545885	6.774	0.298907			10.99	15.7337	5.637	0.946222	5.319	0.322435
5.368	5.40623	5.303	0.935393	5.892	0.0287316	6.778	0.284862			11.004	15.6927	5.638	0.923461	5.32	0.320152
5.369	5.40426	5.304	0.933013	5.894	0.0731294	6.782	0.271587			11.017	15.7767	5.64	0.941019	5.321	0.318762
5.37	5.39995	5.305	0.932004	5.896	0.0903391	6.786	0.283813			11.031	15.8866	5.641	0.965081	5.321	0.319258
5.371	5.40219	5.305	0.931269	5.898	0.0958605	6.79	0.273837			11.044	16.0034	5.642	0.960204	5.322	0.321988
5.372	5.40963	5.306	0.931708	5.9	0.0610227	6.795	0.243266			11.058	16.1236	5.644	0.984591	5.323	0.319556
5.373	5.41721	5.307	0.931211	5.902	0.0372848	6.799	0.243226			11.071	15.9828	5.645	1.02784	5.324	0.320698
5.373	5.41496	5.307	0.930403	5.904	0.0386659	6.803	0.264964			11.085	15.9248	5.647	1.01743	5.324	0.323974
5.374	5.41818	5.308	0.928031	5.906	0.0390049	6.807	0.263017			11.098	15.9048	5.648	0.973861	5.325	0.324023
5.375	5.43394	5.309	0.927903	5.908	0.021472	6.811	0.285396			11.112	15.9484	5.65	0.95305	5.326	0.325909
5.376	5.4428	5.309	0.927373	5.91	0.0294356	6.815	0.316543			11.125	15.8942	5.651	0.964431	5.327	0.325711
5.377	5.4476	5.31	0.926027	5.912	0.0981941	6.819	0.306356			11.139	15.9328	5.653	0.988168	5.327	0.322038
5.378	5.44712	5.311	0.926053	5.914	0.0834718	6.823	0.314773			11.152	16.0815	5.654	1.00833	5.328	0.318216
5.378	5.45655	5.311	0.928451	5.916	0.13241	6.827	0.329091			11.166	16.2987	5.655	1.05092	5.329	0.316826
5.379	5.45634	5.312	0.933108	5.918	0.146727	6.831	0.323323			11.179	16.3001	5.657	1.0971	5.329	0.319159
5.38	5.46761	5.313	0.937378	5.92	0.157637	6.835	0.311942			11.193	16.2582	5.658	1.1462	5.33	0.323031
5.381	5.47877	5.313	0.941011	5.922	0.164456	6.839	0.314548			11.206	16.1784	5.66	1.16506	5.331	0.327051
5.382	5.49825	5.314	0.942952	5.924	0.156656	6.843	0.310171			11.22	16.0619	5.661	1.13287	5.332	0.326158
5.382	5.50375	5.315	0.941954	5.926	0.150476	6.847	0.28953			11.233	15.8441	5.663	1.10263	5.332	0.323527
5.383	5.49271	5.315	0.943373	5.928	0.138103	6.851	0.297864			11.247	15.7194	5.664	1.10132	5.333	0.319953
5.384	5.49051	5.316	0.947467	5.93	0.113287	6.855	0.333011			11.26	15.5784	5.666	1.1023	5.334	0.318911
5.385	5.49382	5.317	0.949419	5.932	0.127049	6.859	0.355403			11.274	15.6349	5.667	1.09937	5.335	0.321194
5.386	5.49569	5.318	0.951642	5.934	0.132258	6.863	0.370655			11.287	15.6054	5.668	1.10653	5.335	0.321095
5.387	5.50124	5.318	0.952709	5.936	0.133796	6.867	0.376438			11.301	15.5007	5.67	1.09092	5.336	0.319407
5.387	5.50886	5.319	0.953093	5.938	0.138899	6.871	0.389124			11.314	15.3317	5.671	1.05645	5.337	0.314692
5.388	5.51496	5.32	0.954668	5.94	0.186751	6.875	0.389103			11.328	15.2175	5.673	1.0597	5.337	0.3136
5.389	5.52387	5.32	0.95616	5.942	0.193425	6.879	0.410286			11.341	15.0753	5.674	1.05125	5.338	0.310919
5.39	5.53138	5.321	0.954921	5.944	0.199651	6.883	0.436621			11.355	15.0018	5.676	1.04312	5.339	0.308735
5.391	5.54175	5.322	0.956174	5.946	0.178426	6.887	0.442866			11.368	14.8672	5.677	1.06978	5.34	0.307544
5.392	5.55219	5.322	0.95715	5.948	0.19172	6.891	0.426703			11.382	14.6661	5.679	1.07434	5.34	0.308388
5.392	5.55951	5.323	0.956365	5.95	0.166735	6.895	0.413467			11.395	14.4388	5.68	1.03694	5.341	0.306204
5.393	5.56932	5.324	0.958503	5.952	0.170975	6.899	0.417293			11.409	14.2453	5.681	1.04767	5.342	0.304814
5.394	5.583	5.324	0.96097	5.954	0.209188	6.903	0.397463			11.422	14.1004	5.683	1.0971	5.343	0.303275
5.395	5.59581	5.325	0.962473	5.956	0.201797	6.907	0.415814			11.436	14.0283	5.684	1.11986	5.343	0.302432
5.396	5.59957	5.326	0.962963	5.958	0.197096	6.911	0.404062			11.449	13.9042	5.686	1.13969	5.344	0.30129
5.397	5.61115	5.326	0.963171	5.96	0.272005	6.915	0.381593			11.463	13.7412	5.687	1.13904	5.345	0.298411
5.397	5.61866	5.327	0.962678	5.962	0.250202	6.919	0.373079			11.476	13.551	5.689	1.13026	5.346	0.294242
5.398	5.61965	5.328	0.963884	5.964	0.314818	6.923	0.359308			11.49	13.3549	5.69	1.13156	5.346	0.289824
5.399	5.62188	5.328	0.96974	5.966	0.319109	6.927	0.362041			11.504	13.3062	5.692	1.16441	5.347	0.290271
5.4	5.6241	5.329	0.97613	5.968	0.388457	6.931	0.369327			11.517	13.1251	5.693	1.20147	5.348	0.29176
5.401	5.62466	5.33	0.979259	5.97	0.447225	6.935	0.375503			11.531	13.026	5.694	1.19367	5.348	0.291661
5.402	5.62532	5.33	0.983324	5.972	0.499037	6.939	0.380062			11.544	12.875	5.696	1.2031	5.349	0.289824
5.402	5.62645	5.331	0.990383	5.974	0.508914	6.943	0.372948			11.558	12.6887	5.697	1.26195	5.35	0.283669
5.403	5.6284	5.332	0.994989	5.976	0.539861	6.947	0.365683			11.571	12.4953	5.699	1.30748	5.351	0.282031
5.404	5.62202	5.333	0.99478	5.978	0.545044	6.951	0.346168			11.585	12.2499	5.7	1.33869	5.351	0.270814
5.405	5.62141	5.333	0.995672	5.981	0.533751	6.955	0.34559			11.598	12.1394	5.702	1.38064	5.352	0.270317
5.406	5.62204	5.334	0.996882	5.983	0.526392	6.959	0.360349			11.612	12.0687	5.703	1.45673	5.353	0.274487
5.407	5.62207	5.335	0.999931	5.985	0.535215	6.963	0.363721			11.625	12.0441	5.705	1.47461	5.354	0.270913
5.407	5.62354	5.335	0.995844	5.987	0.528906	6.967	0.374476			11.639	11.9877	5.706	1.50518	5.354	0.272104
5.408	5.61938	5.336	0.992108	5.989	0.502015	6.971	0.371237			11.652	11.7832	5.707	1.52956	5.355	0.265552
5.409	5.61526	5.337	0.993165	5.991	0.512067	6.975	0.38282			11.666	11.552	5.709	1.56436	5.356	0.271707
5.41	5.61134	5.337	0.993311	5.993	0.546769	6.979	0.383215			11.679	11.4259	5.71	1.65703	5.357	0.269672
5.411	5.6029	5.338	0.995128	5.995	0.525277	6.983	0.39522			11.693	11.2889	5.712	1.63296	5.357	0.26858
5.412	5.59891	5.339	0.994539	5.997	0.555795	6.987	0.404991			11.706	11.0576	5.713	1.60695	5.358	0.259397
5.412	5.6008	5.339	0.99478	5.999	0.576723	6.991	0.397235			11.72	10.8093	5.715	1.63882	5.359	0.262028
5.413	5.60168	5.34	0.992671	6.001	0.633631	6.995	0.401435			11.733	10.7317	5.716	1.67979	5.359	0.26317
5.414	5.5981	5.341	0.994543	6.003	0.62393	6.999	0.401324			11.747	10.7987	5.718	1.67621	5.36	0.260886
5.415	5.58777	5.341	0.998231	6.005	0.600875	7.003	0.407967			11.76	10.8424	5.719	1.65508	5.361	0.261135
5.416	5.57914	5.342	0.999028	6.007	0.594913	7.007	0.412673			11.774	10.8413	5.72	1.68922	5.362	0.261532
5.417	5.57421	5.343	0.999631	6.009	0.589372	7.011	0.4392			11.787	10.7466	5.722	1.74222	5.362	0.261383
5.417	5.56684	5.343	0.999942	6.011	0.630111	7.015	0.449718			11.801	10.7034	5.723	1.82026	5.363	0.262624
5.418	5.56067	5.344	0.995756	6.013	0.614114	7.019	0.435574			11.814	10.6758	5.725	1.83359	5.364	0.264957
5.419	5.56894	5.345	0.995087	6.015	0.629756	7.023	0.441458			11.828	10.5434	5.726	1.80693	5.365	0.261432
5.42	5.57343	5.346	0.997018	6.017	0.632535	7.027	0.443957			11.841	10.4587	5.728	1.82188	5.365	0.260489
5.421	5.56981	5.346	0.993647	6.019	0.604288	7.031	0.431168			11.855	10.2896	5.729	1.84627	5.366	0.259546
5.422	5.57326	5.347	0.991955	6.021	0.611305	7.035	0.4326			11.868	10.0699	5.731	1.86806	5.367	0.259695
5.422	5.56869	5.348	0.987802	6.023	0.58327	7.039	0.434127			11.882	9.90935	5.732	1.8983	5.367	0.256568
5.423	5.56402	5.348	0.984921	6.025	0.567344	7.043	0.418434			11.895	9.87871	5.733	1.89244	5.368	0.259
5.424	5.56435	5.349	0.988197	6.027	0.509793	7.047	0.406166			11.909	9.89234	5.735	1.88041	5.369	0.264361
5.425	5.56074	5.35	0.985024	6.029	0.492812	7.051	0.401706			11.922	9.82673	5.736	1.86546	5.37	0.268878
5.426	5.55235	5.35	0.98184	6.031	0.490725	7.055	0.384128			11.936	9.81654	5.738	1.84269	5.37	0.271012
5.427	5.54312	5.351	0.986811	6.033	0.438412	7.059	0.389322			11.949	9.77453	5.739	1.81766	5.371	0.273196
5.427	5.53876	5.352	0.983379	6.035	0.386194	7.063	0.401331			11.963	9.77368	5.741	1.82156	5.372	0.274784
5.428	5.53755	5.352	0.982399	6.037	0.339546	7.067	0.422622			11.976	9.84474	5.742	1.78742	5.373	0.273097
5.429	5.53347	5.353	0.97798	6.039	0.338451	7.071	0.398793			11.99	9.89922	5.744	1.78319	5.373	0.273742
5.43	5.53062	5.354	0.978203	6.041	0.352345	7.075	0.401513			12.003	9.78014	5.745	1.70613	5.374	0.277564
5.431	5.5202	5.354	0.97647	6.043	0.331333	7.079	0.396219			12.017	9.66157	5.746	1.65312	5.375	0.284116
5.431	5.51424	5.355	0.975881	6.045	0.247014	7.083	0.405756			12.03	9.67414	5.748	1.67133	5.376	0.285456
5.432	5.50404	5.356	0.975534	6.047	0.278683	7.087	0.435717			12.044	9.74232	5.749	1.67198	5.376	0.284265
5.433	5.49221	5.356	0.974858	6.049	0.302514	7.091	0.465264			12.057	9.87082	5.751	1.65898	5.377	0.288137
5.434	5.48263	5.357	0.976488	6.051	0.331332	7.095	0.449687			12.071	9.76101	5.752	1.68206	5.378	0.290916
5.435	5.47936	5.358	0.977168	6.053	0.344095	7.099	0.43762			12.084	9.66771	5.754	1.67263	5.378	0.290469
5.436	5.46781	5.358	0.978766	6.055	0.341474	7.103	0.414724			12.098	9.60322	5.755	1.68206	5.379	0.290271
5.436	5.46092	5.359	0.981774	6.057	0.364972	7.107	0.40668			12.111	9.47266	5.757	1.68889	5.38	0.287988
5.437	5.46715	5.36	0.981522	6.059	0.401925	7.111	0.37837			12.125	9.39853	5.758	1.64987	5.381	0.290767
5.438	5.46432	5.361	0.981569	6.061	0.470392	7.115	0.368077			12.139	9.28215	5.759	1.62549	5.381	0.295582
5.439	5.46481	5.361	0.98203	6.063	0.498276	7.119	0.379759			12.152	9.21495	5.761	1.63687	5.382	0.292753
5.44	5.45413	5.362	0.977541	6.065	0.462452	7.123	0.348836			12.166	9.18859	5.762	1.61736	5.383	0.293795
5.441	5.4591	5.363	0.972577	6.067	0.488823	7.127	0.335487			12.179	9.13154	5.764	1.56013	5.384	0.2931
5.441	5.45649	5.363	0.969345	6.069	0.504836	7.131	0.327542			12.193	9.19912	5.765	1.52696	5.384	0.28903
5.442	5.44215	5.364	0.968172	6.071	0.55828	7.135	0.321896			12.206	9.30553	5.767	1.50648	5.385	0.288087
5.443	5.42773	5.365	0.967386	6.073	0.609323	7.139	0.329312			12.22	9.3192	5.768	1.47689	5.386	0.291164
5.444	5.41861	5.365	0.964312	6.075	0.585649	7.143	0.343217			12.233	9.2101	5.769	1.47136	5.387	0.295135
5.445	5.42369	5.366	0.9621	6.077	0.628316	7.147	0.350481			12.247	9.27662	5.771	1.48892	5.387	0.299255
5.446	5.43236	5.367	0.963573	6.08	0.70658	7.151	0.352479			12.26	9.18423	5.772	1.459	5.388	0.307495
5.446	5.43119	5.367	0.965207	6.082	0.698683	7.155	0.366282			12.274	9.10919	5.774	1.40698	5.389	0.304516
5.447	5.42782	5.368	0.964516	6.084	0.732775	7.159	0.390213			12.287	8.87492	5.775	1.37934	5.389	0.300148
5.448	5.41836	5.369	0.965313	6.086	0.74265	7.163	0.401666			12.301	8.95491	5.777	1.37934	5.39	0.3
5.449	5.42025	5.369	0.96732	6.088	0.764647	7.167	0.43226			12.314	8.99177	5.778	1.38747	5.391	0.302729
5.45	5.42034	5.37	0.969671	6.09	0.750263	7.171	0.442197			12.328	8.89334	5.78	1.42291	5.392	0.3067
5.451	5.42021	5.371	0.970223	6.092	0.760196	7.175	0.453639			12.341	8.74546	5.781	1.43819	5.392	0.303871
5.451	5.42738	5.371	0.969199	6.094	0.748146	7.179	0.467159			12.355	8.73423	5.782	1.39072	5.393	0.302283
5.452	5.43069	5.372	0.9705	6.096	0.742725	7.183	0.481397			12.368	8.76964	5.784	1.37251	5.394	0.305261
5.453	5.43131	5.373	0.973454	6.098	0.744283	7.188	0.473226			12.382	8.71336	5.785	1.3621	5.395	0.310919
5.454	5.43597	5.374	0.977903	6.1	0.814322	7.192	0.448303			12.395	8.66804	5.787	1.32374	5.395	0.308785
5.455	5.44747	5.374	0.98093	6.102	0.829794	7.196	0.440646			12.409	8.56578	5.788	1.28764	5.396	0.312756
5.456	5.45123	5.375	0.981533	6.104	0.889039	7.2	0.424245			12.422	8.62399	5.79	1.28114	5.397	0.31216
5.456	5.45106	5.376	0.983485	6.106	0.83598	7.204	0.432825			12.436	8.58735	5.791	1.27594	5.398	0.309629
5.457	5.45281	5.376	0.984183	6.108	0.812298	7.208	0.419438			12.449	8.54466	5.793	1.25968	5.398	0.309331
5.458	5.44671	5.377	0.984505	6.11	0.84337	7.212	0.431478			12.463	8.48275	5.794	1.2444	5.399	0.310274
5.459	5.4501	5.378	0.987601	6.112	0.821938	7.216	0.426103			12.476	8.40585	5.795	1.2431	5.4	0.311912
5.46	5.45099	5.378	0.991721	6.114	0.825986	7.22	0.43705			12.49	8.44911	5.797	1.2626	5.4	0.315039
5.461	5.45507	5.379	0.994857	6.116	0.866093	7.224	0.453483			12.503	8.44256	5.798	1.3052	5.401	0.319308
5.461	5.46363	5.38	0.996133	6.118	0.863367	7.228	0.447238			12.517	8.52156	5.8	1.32243	5.402	0.319258
5.462	5.46777	5.38	0.996023	6.12	0.891237	7.232	0.455905			12.53	8.50151	5.801	1.31853	5.403	0.315883
5.463	5.47481	5.381	0.997573	6.122	0.92606	7.236	0.455317			12.544	8.32073	5.803	1.31886	5.403	0.312806
5.464	5.48373	5.382	0.999719	6.124	1.014	7.24	0.459331			12.557	8.14113	5.804	1.28829	5.404	0.313302
5.465	5.4866	5.382	1.00094	6.126	1.03401	7.244	0.482995			12.571	8.10802	5.806	1.25545	5.405	0.311763
5.466	5.48034	5.383	0.999902	6.128	1.05833	7.248	0.504649			12.584	8.08242	5.807	1.23399	5.406	0.311763
5.466	5.47081	5.384	1.00099	6.13	1.07731	7.252	0.510094			12.598	8.09934	5.808	1.26683	5.406	0.315684
5.467	5.47024	5.384	1.00048	6.132	1.09714	7.256	0.501503			12.611	8.03516	5.81	1.29154	5.407	0.315883
5.468	5.47431	5.385	0.996221	6.134	1.03802	7.26	0.507083			12.625	8.01454	5.811	1.26878	5.408	0.315486
5.469	5.48426	5.386	0.99784	6.136	1.04345	7.264	0.492035			12.638	7.89495	5.813	1.23984	5.408	0.315387
5.47	5.49889	5.386	0.99818	6.138	1.01988	7.268	0.505925			12.652	7.99733	5.814	1.20863	5.409	0.319358
5.471	5.51376	5.387	1.00015	6.14	1.06796	7.272	0.523383			12.665	8.08187	5.816	1.17058	5.41	0.317868
5.471	5.51963	5.388	1.00271	6.142	1.06169	7.276	0.495804			12.679	8.14196	5.817	1.17611	5.411	0.311068
5.472	5.53028	5.389	1.00586	6.144	1.06378	7.28	0.497422			12.692	8.03959	5.819	1.19595	5.411	0.310473
5.473	5.53525	5.389	1.00723	6.146	1.056	7.284	0.511459			12.706	7.95989	5.82	1.15205	5.412	0.311862
5.474	5.53143	5.39	1.00637	6.148	1.03079	7.288	0.488168			12.719	7.87609	5.821	1.13417	5.413	0.311664
5.475	5.53407	5.391	1.00718	6.15	0.984883	7.292	0.479615			12.733	7.74803	5.823	1.14002	5.414	0.311565
5.476	5.54708	5.391	1.00924	6.152	0.964405	7.296	0.49201			12.746	7.62574	5.824	1.09807	5.414	0.314543
5.476	5.55419	5.392	1.00555	6.154	0.967864	7.3	0.477643			12.76	7.56513	5.826	1.08604	5.415	0.317968
5.477	5.5542	5.393	1.00431	6.156	0.977921	7.304	0.457323			12.774	7.4819	5.827	1.05808	5.416	0.320648
5.478	5.56278	5.393	1.00222	6.158	0.968795	7.308	0.438964			12.787	7.43208	5.829	1.06393	5.417	0.322485
5.479	5.57913	5.394	1.00003	6.16	0.995995	7.312	0.439301			12.801	7.4357	5.83	1.03564	5.417	0.319308
5.48	5.59282	5.395	0.998443	6.162	1.00889	7.316	0.429094			12.814	7.40247	5.832	0.989143	5.418	0.319109
5.481	5.60566	5.395	0.999229	6.164	0.998245	7.32	0.446107			12.828	7.38472	5.833	1.04377	5.419	0.322137
5.481	5.6082	5.396	1.0017	6.166	0.979667	7.324	0.472179			12.841	7.46343	5.834	0.983941	5.419	0.322336
5.482	5.61052	5.397	1.00249	6.168	1.00181	7.328	0.477486			12.855	7.37331	5.836	0.989469	5.42	0.325165
5.483	5.62334	5.397	1.00229	6.17	0.999473	7.332	0.496589			12.868	7.3278	5.837	0.983291	5.421	0.330923
5.484	5.63548	5.398	1.00189	6.172	0.9904	7.336	0.507534			12.882	7.1747	5.839	0.994996	5.422	0.333305
5.485	5.63692	5.399	1.00211	6.174	1.04496	7.34	0.535838			12.895	7.16408	5.84	1.02979	5.422	0.33395
5.485	5.63818	5.399	1.0015	6.176	1.06157	7.344	0.533505			12.909	7.15033	5.842	1.03857	5.423	0.333057
5.486	5.63643	5.4	1.0042	6.178	1.08065	7.348	0.533432			12.922	7.15347	5.843	1.07531	5.424	0.330228
5.487	5.63181	5.401	1.00453	6.181	1.08108	7.352	0.528968			12.936	7.15613	5.845	1.08247	5.425	0.331072
5.488	5.62218	5.402	1.00297	6.183	1.06345	7.356	0.534423			12.949	7.10112	5.846	1.07824	5.425	0.333156
5.489	5.62016	5.402	1.00342	6.185	1.08001	7.36	0.551795			12.963	7.09618	5.847	1.12279	5.426	0.339212
5.49	5.62117	5.403	1.00706	6.187	1.08525	7.364	0.577794			12.976	7.09547	5.849	1.14652	5.427	0.341098
5.49	5.61178	5.404	1.01063	6.189	1.09969	7.368	0.590703			12.99	7.12824	5.85	1.10718	5.428	0.339609
5.491	5.60249	5.404	1.01182	6.191	1.09359	7.372	0.608081			13.003	7.068	5.852	1.11498	5.428	0.342984
5.492	5.60131	5.405	1.01485	6.193	1.10373	7.376	0.61346			13.017	6.87351	5.853	1.1075	5.429	0.347898
5.493	5.59454	5.406	1.01861	6.195	1.08804	7.38	0.623273			13.03	6.76498	5.855	1.12604	5.43	0.349884
5.494	5.58894	5.406	1.01842	6.197	1.08558	7.384	0.649042			13.044	6.62612	5.856	1.17546	5.43	0.3477
5.495	5.58212	5.407	1.01899	6.199	1.05331	7.388	0.656003			13.057	6.63574	5.858	1.2109	5.431	0.342488
5.495	5.57259	5.408	1.01852	6.201	1.04945	7.392	0.668834			13.071	6.5547	5.859	1.23171	5.432	0.340602
5.496	5.57034	5.408	1.01426	6.203	1.04851	7.396	0.672064			13.084	6.48421	5.86	1.32601	5.433	0.33946
5.497	5.56204	5.409	1.01345	6.205	1.06596	7.4	0.670368			13.098	6.32861	5.862	1.31983	5.433	0.342637
5.498	5.57119	5.41	1.01265	6.207	1.07935	7.404	0.67182			13.111	6.29786	5.863	1.32211	5.434	0.341048
5.499	5.56001	5.41	1.01354	6.209	1.03534	7.408	0.692567			13.125	6.24414	5.865	1.3452	5.435	0.340105
5.5	5.54774	5.411	1.01503	6.211	1.01647	7.412	0.693789			13.138	6.18723	5.866	1.35918	5.436	0.33539
5.5	5.54258	5.412	1.01436	6.213	0.975571	7.416	0.675763			13.152	6.06746	5.868	1.33284	5.436	0.334695
5.501	5.5373	5.412	1.01039	6.215	0.991893	7.42	0.666312			13.165	5.96735	5.869	1.30488	5.437	0.333901
5.502	5.53652	5.413	1.0065	6.217	0.97819	7.424	0.671166			13.179	5.98696	5.871	1.36243	5.438	0.327796
5.503	5.5496	5.414	1.00727	6.219	0.948426	7.428	0.666854			13.192	5.90878	5.872	1.39462	5.438	0.324669
5.504	5.54526	5.414	1.00679	6.221	0.947275	7.432	0.687859			13.206	5.75756	5.873	1.42226	5.439	0.328987
5.505	5.54354	5.415	1.00529	6.223	0.959304	7.436	0.700984			13.219	5.65807	5.875	1.40275	5.44	0.326207
5.505	5.53403	5.416	1.00712	6.225	0.941582	7.44	0.700247			13.233	5.70809	5.876	1.38389	5.441	0.326257
5.506	5.52751	5.417	1.00681	6.227	0.90903	7.444	0.691183			13.246	5.7066	5.878	1.37576	5.441	0.326604
5.507	5.53229	5.417	1.00887	6.229	0.867707	7.448	0.704702			13.26	5.64309	5.879	1.36893	5.442	0.324073
5.508	5.53613	5.418	1.00711	6.231	0.851918	7.452	0.706149			13.273	5.5681	5.881	1.37251	5.443	0.325661
5.509	5.53974	5.419	1.01105	6.233	0.868059	7.456	0.695518			13.287	5.52022	5.882	1.42258	5.444	0.326009
5.51	5.54664	5.419	1.00904	6.235	0.830494	7.46	0.714645			13.3	5.43318	5.884	1.42779	5.444	0.330178
5.51	5.54505	5.42	1.01048	6.237	0.830943	7.464	0.747821			13.314	5.49881	5.885	1.41641	5.445	0.329136
5.511	5.52907	5.421	1.01366	6.239	0.812116	7.468	0.784756			13.327	5.61199	5.886	1.43754	5.446	0.328987
5.512	5.52394	5.421	1.01373	6.241	0.809384	7.472	0.805126			13.341	5.57584	5.888	1.4616	5.447	0.341396
5.513	5.51875	5.422	1.01189	6.243	0.765546	7.476	0.831334			13.354	5.45336	5.889	1.44665	5.447	0.342984
5.514	5.50778	5.423	1.01477	6.245	0.737953	7.48	0.877262			13.368	5.3786	5.891	1.38909	5.448	0.341396
5.515	5.5147	5.423	1.01462	6.247	0.744731	7.484	0.936897			13.381	5.49979	5.892	1.35885	5.449	0.344324
5.515	5.50712	5.424	1.01497	6.249	0.739547	7.488	0.997398			13.395	5.52249	5.894	1.35528	5.449	0.340105
5.516	5.49922	5.425	1.01025	6.251	0.735687	7.492	1.02496			13.409	5.50468	5.895	1.32894	5.45	0.337673
5.517	5.48968	5.425	1.01415	6.253	0.779854	7.496	1.04186			13.422	5.39242	5.897	1.2948	5.451	0.336085
5.518	5.48621	5.426	1.01656	6.255	0.776066	7.5	1.03776			13.436	5.26945	5.898	1.31268	5.452	0.331518
5.519	5.47295	5.427	1.01479	6.257	0.745082	7.504	1.08126			13.449	5.27489	5.899	1.30878	5.452	0.328193
5.52	5.45323	5.427	1.018	6.259	0.720897	7.508	1.12035			13.463	5.33545	5.901	1.31821	5.453	0.331072
5.52	5.45891	5.428	1.02271	6.261	0.686338	7.512	1.15568			13.476	5.45894	5.902	1.35007	5.454	0.332908
5.521	5.45535	5.429	1.02113	6.263	0.712174	7.516	1.16451			13.49	5.41894	5.904	1.37739	5.455	0.328292
5.522	5.44839	5.43	1.0205	6.265	0.752343	7.52	1.18047			13.503	5.26416	5.905	1.32601	5.455	0.328242
5.523	5.44391	5.43	1.02201	6.267	0.753768	7.524	1.21242			13.517	5.29447	5.907	1.23432	5.456	0.327746
5.524	5.44438	5.431	1.02516	6.269	0.802114	7.528	1.25177			13.53	5.44177	5.908	1.15628	5.457	0.325512
5.525	5.43405	5.432	1.02902	6.271	0.788816	7.532	1.27346			13.544	5.47407	5.91	1.14555	5.458	0.322385
5.525	5.42964	5.432	1.02808	6.273	0.802973	7.536	1.28924			13.557	5.51859	5.911	1.16473	5.458	0.322187
5.526	5.42216	5.433	1.03209	6.275	0.79278	7.54	1.31361			13.571	5.63717	5.912	1.17319	5.459	0.322286
5.527	5.41327	5.434	1.03407	6.277	0.823018	7.544	1.34125			13.584	5.7705	5.914	1.1514	5.46	0.324718
5.528	5.40359	5.434	1.03547	6.28	0.829594	7.548	1.36991			13.598	5.81266	5.915	1.1527	5.46	0.327101
5.529	5.3969	5.435	1.0414	6.282	0.825182	7.552	1.40377			13.611	5.92028	5.917	1.07986	5.461	0.323974
5.53	5.39635	5.436	1.0415	6.284	0.844015	7.556	1.40882			13.625	6.10611	5.918	0.990769	5.462	0.32452
5.53	5.4024	5.436	1.0455	6.286	0.832252	7.56	1.43287			13.638	6.38747	5.92	0.950124	5.463	0.322832
5.531	5.4035	5.437	1.04299	6.288	0.851019	7.564	1.4839			13.652	6.55798	5.921	0.95305	5.463	0.325115
5.532	5.40464	5.438	1.04511	6.29	0.888962	7.568	1.50802			13.665	6.681	5.922	0.909154	5.464	0.325711
5.533	5.40548	5.438	1.04069	6.292	0.903224	7.572	1.5491			13.679	6.87351	5.924	0.884441	5.465	0.321988
5.534	5.4067	5.439	1.0387	6.294	0.941714	7.576	1.60069			13.692	7.25621	5.925	0.917608	5.466	0.322435
5.534	5.41358	5.44	1.03721	6.296	0.975439	7.581	1.64478			13.706	7.61075	5.927	0.949474	5.466	0.32179
5.535	5.42323	5.44	1.03906	6.298	0.990496	7.585	1.68016			13.719	7.98627	5.928	0.911105	5.467	0.323974
5.536	5.42507	5.441	1.03529	6.3	0.94892	7.589	1.72843			13.733	8.32852	5.93	0.925087	5.468	0.326505
5.537	5.41902	5.442	1.03789	6.302	0.964497	7.593	1.78641			13.746	8.76405	5.931	0.907853	5.469	0.32442
5.538	5.42299	5.442	1.0408	6.304	0.999789	7.597	1.82109			13.76	9.24419	5.933	0.886392	5.469	0.324222
5.539	5.41377	5.443	1.04135	6.306	1.0017	7.601	1.88328			13.773	9.73422	5.934	0.854201	5.47	0.322584
5.539	5.41514	5.444	1.03867	6.308	0.981406	7.605	1.93452			13.787	10.304	5.935	0.84087	5.471	0.332958
5.54	5.41674	5.445	1.03668	6.31	0.991172	7.609	1.97238			13.8	11.0442	5.937	0.816482	5.471	0.334447
5.541	5.43207	5.445	1.03599	6.312	1.01159	7.613	2.03655			13.814	11.8084	5.938	0.831115	5.472	0.335092
5.542	5.43987	5.446	1.03518	6.314	1.05065	7.617	2.0902			13.827	12.5245	5.94	0.810955	5.473	0.328093
5.543	5.43588	5.447	1.03641	6.316	1.09496	7.621	2.15893			13.841	13.3228	5.941	0.808353	5.474	0.327498
5.544	5.43829	5.447	1.03562	6.318	1.12628	7.625	2.23546			13.854	14.2452	5.943	0.838593	5.474	0.330724
5.544	5.44164	5.448	1.03565	6.32	1.15561	7.629	2.29956			13.868	15.3492	5.944	0.877613	5.475	0.333802
5.545	5.43988	5.449	1.03404	6.322	1.14103	7.633	2.36615			13.881	16.4403	5.946	0.86103	5.476	0.327547
5.546	5.43412	5.449	1.03166	6.324	1.14047	7.637	2.4525			13.895	17.6232	5.947	0.859079	5.477	0.327845
5.547	5.44329	5.45	1.03301	6.326	1.1322	7.641	2.52097			13.908	18.8275	5.948	0.889969	5.477	0.324123
5.548	5.45242	5.451	1.0347	6.328	1.15869	7.645	2.57955			13.922	20.0636	5.95	0.856477	5.478	0.320301
5.549	5.45523	5.451	1.03359	6.33	1.22152	7.649	2.6346			13.935	21.381	5.951	0.875012	5.479	0.317322
5.549	5.45722	5.452	1.03445	6.332	1.24925	7.653	2.69923			13.949	22.9184	5.953	0.925412	5.479	0.316925
5.55	5.45801	5.453	1.03272	6.334	1.29456	7.657	2.75088			13.962	24.5018	5.954	0.960204	5.48	0.311714
5.551	5.46275	5.453	1.03272	6.336	1.31947	7.661	2.81106			13.976	26.0957	5.956	1.048	5.481	0.311068
5.552	5.46024	5.454	1.03229	6.338	1.3109	7.665	2.88892			13.989	27.8006	5.957	1.04605	5.482	0.307941
5.553	5.46655	5.455	1.03351	6.34	1.30429	7.669	2.98648			14.003	29.5641	5.959	1.09027	5.482	0.303722
5.554	5.46574	5.455	1.03357	6.342	1.34856	7.673	3.06345			14.016	31.437	5.96	1.10783	5.483	0.293348
5.554	5.47119	5.456	1.03419	6.344	1.29272	7.677	3.17212			14.03	33.4332	5.961	1.14977	5.484	0.293696
5.555	5.47353	5.457	1.03241	6.346	1.2719	7.681	3.29158			14.044	35.335	5.963	1.17741	5.485	0.291909
5.556	5.47638	5.458	1.03274	6.348	1.25062	7.685	3.39046			14.057	37.4094	5.964	1.21936	5.485	0.292951
5.557	5.4796	5.458	1.03486	6.35	1.21039	7.689	3.49018			14.071	39.4962	5.966	1.26	5.486	0.292802
5.558	5.47936	5.459	1.03616	6.352	1.14957	7.693	3.59258			14.084	41.7598	5.967	1.29024	5.487	0.292107
5.559	5.47772	5.46	1.03576	6.354	1.13516	7.697	3.69541			14.098	44.009	5.969	1.32178	5.488	0.291611
5.559	5.4763	5.46	1.03482	6.356	1.12799	7.701	3.78395			14.111	46.4013	5.97	1.32829	5.488	0.294093
5.56	5.48195	5.461	1.03565	6.358	1.08729	7.705	3.88077			14.125	48.7892	5.972	1.35918	5.489	0.295532
5.561	5.48772	5.462	1.03215	6.36	1.04557	7.709	3.97997			14.138	51.0418	5.973	1.34942	5.49	0.29444
5.562	5.49636	5.462	1.02999	6.362	0.965981	7.713	4.06917			14.152	53.4414	5.974	1.30423	5.49	0.296773
5.563	5.50958	5.463	1.03219	6.364	0.844394	7.717	4.16832			14.165	55.7934	5.976	1.31398	5.491	0.300446
5.564	5.51789	5.464	1.03306	6.366	0.770493	7.721	4.27932			14.179	58.1487	5.977	1.37609	5.492	0.300397
5.564	5.53015	5.464	1.03267	6.368	0.686673	7.725	4.3868			14.192	60.5853	5.979	1.37771	5.493	0.304169
5.565	5.54063	5.465	1.02816	6.37	0.626993	7.729	4.49365			14.206	63.1174	5.98	1.3452	5.493	0.306055
5.566	5.53816	5.466	1.02351	6.372	0.55945	7.733	4.60968			14.219	65.7283	5.982	1.30553	5.494	0.307941
5.567	5.53045	5.466	1.02099	6.374	0.543692	7.737	4.73951			14.233	68.1957	5.983	1.26391	5.495	0.307246
5.568	5.52166	5.467	1.01844	6.376	0.490519	7.741	4.88027			14.246	70.6417	5.985	1.21968	5.496	0.307346
5.569	5.50314	5.468	1.01767	6.379	0.491272	7.745	5.01151			14.26	72.9549	5.986	1.18424	5.496	0.308239
5.569	5.49368	5.468	1.01687	6.381	0.440492	7.749	5.15391			14.273	75.415	5.987	1.16376	5.497	0.307743
5.57	5.48434	5.469	1.01591	6.383	0.382559	7.753	5.30201			14.287	77.841	5.989	1.15823	5.498	0.308041
5.571	5.48189	5.47	1.0144	6.385	0.348033	7.757	5.43527			14.3	80.0559	5.99	1.11466	5.499	0.304268
5.572	5.47998	5.47	1.01321	6.387	0.342957	7.761	5.58448			14.314	82.1344	5.992	1.07076	5.499	0.300843
5.573	5.48456	5.471	1.0124	6.389	0.290017	7.765	5.70546			14.327	84.077	5.993	1.04052	5.5	0.299007
5.574	5.49541	5.472	1.0131	6.391	0.223473	7.769	5.83274			14.341	86.0294	5.995	1.03304	5.501	0.301935
5.574	5.50592	5.473	1.01462	6.393	0.208989	7.773	5.9615			14.354	87.8981	5.996	1.00378	5.501	0.304864
5.575	5.51016	5.473	1.01337	6.395	0.213345	7.777	6.08164			14.368	89.6316	5.998	0.940369	5.502	0.305261
5.576	5.5053	5.474	1.01187	6.397	0.206261	7.781	6.20948			14.381	91.1306	5.999	0.902	5.503	0.308189
5.577	5.50608	5.475	1.01194	6.399	0.241437	7.785	6.32893			14.395	92.5718	6	0.85225	5.504	0.308884
5.578	5.49712	5.475	1.01054	6.401	0.273605	7.789	6.45085			14.408	93.8236	6.002	0.829489	5.504	0.306105
5.579	5.49049	5.476	1.0085	6.403	0.302507	7.793	6.59314			14.422	94.9717	6.003	0.828513	5.505	0.306651
5.579	5.49243	5.477	1.00424	6.405	0.329993	7.797	6.75144			14.435	96.0861	6.005	0.817458	5.506	0.306502
5.58	5.48891	5.477	1.00634	6.407	0.361931	7.801	6.90057			14.449	97.2489	6.006	0.788193	5.507	0.298113
5.581	5.48558	5.478	1.00779	6.409	0.366808	7.805	7.04626			14.462	98.1049	6.008	0.743971	5.507	0.292504
5.582	5.47804	5.479	1.00816	6.411	0.36752	7.809	7.19816			14.476	98.7097	6.009	0.759254	5.508	0.295979
5.583	5.48179	5.479	1.0139	6.413	0.399392	7.813	7.34648			14.489	99.2385	6.011	0.729014	5.509	0.30268
5.584	5.47951	5.48	1.01463	6.415	0.422861	7.817	7.52164			14.503	99.7236	6.012	0.64122	5.509	0.307147
5.584	5.48417	5.481	1.01619	6.417	0.423579	7.821	7.69057			14.516	100	6.013	0.636342	5.51	0.307346
5.585	5.49173	5.481	1.01481	6.419	0.417253	7.825	7.87474			14.53	99.9795	6.015	0.653251	5.511	0.305658
5.586	5.49782	5.482	1.01595	6.421	0.426606	7.829	8.03742			14.543	99.9063	6.016	0.639919	5.512	0.308835
5.587	5.50134	5.483	1.01866	6.423	0.417874	7.833	8.19419			14.557	99.8631	6.018	0.65195	5.512	0.317521
5.588	5.49724	5.483	1.01682	6.425	0.435676	7.837	8.37221			14.57	99.6742	6.019	0.655527	5.513	0.321492
5.588	5.50495	5.484	1.01573	6.427	0.436489	7.841	8.52954			14.584	99.2124	6.021	0.676337	5.514	0.320698
5.589	5.51536	5.485	1.01835	6.429	0.451008	7.845	8.70391			14.597	98.5831	6.022	0.709179	5.515	0.320946
5.59	5.51635	5.486	1.02059	6.431	0.45473	7.849	8.86347			14.611	97.8201	6.024	0.656828	5.515	0.316826
5.591	5.51625	5.486	1.02218	6.433	0.45391	7.853	9.0328			14.624	97.0588	6.025	0.627888	5.516	0.314791
5.592	5.53638	5.487	1.02542	6.435	0.441893	7.857	9.22021			14.638	96.3698	6.026	0.627238	5.517	0.311714
5.593	5.53542	5.488	1.02864	6.437	0.479376	7.861	9.40828			14.652	95.4421	6.028	0.718609	5.518	0.312011
5.593	5.54211	5.488	1.02775	6.439	0.43315	7.865	9.60838			14.665	94.448	6.029	0.766407	5.518	0.310473
5.594	5.54958	5.489	1.02571	6.441	0.432042	7.869	9.81009			14.679	93.3692	6.031	0.73129	5.519	0.314295
5.595	5.55251	5.49	1.02365	6.443	0.445472	7.873	10.0103			14.692	92.1946	6.032	0.693571	5.52	0.314642
5.596	5.5516	5.49	1.02095	6.445	0.459605	7.877	10.2175			14.706	90.9961	6.034	0.729664	5.52	0.309579
5.597	5.55273	5.491	1.02194	6.447	0.46342	7.881	10.4279			14.719	89.6108	6.035	0.755027	5.521	0.306849
5.598	5.55001	5.492	1.02394	6.449	0.469377	7.885	10.6244			14.733	88.1498	6.037	0.759254	5.522	0.301637
5.598	5.552	5.492	1.02385	6.451	0.504631	7.889	10.8056			14.746	86.7351	6.038	0.750474	5.523	0.302729
5.599	5.55389	5.493	1.02247	6.453	0.520826	7.893	10.9872			14.76	85.1016	6.039	0.763806	5.523	0.307048
5.6	5.55709	5.494	1.02422	6.455	0.530065	7.897	11.1655			14.773	83.5451	6.041	0.812906	5.524	0.308934
5.601	5.55352	5.494	1.02804	6.457	0.540329	7.901	11.3266			14.787	82.0798	6.042	0.819084	5.525	0.306651
5.602	5.55611	5.495	1.02992	6.459	0.588996	7.905	11.4896			14.8	80.4854	6.044	0.829489	5.526	0.307792
5.603	5.56205	5.496	1.0316	6.461	0.613889	7.909	11.6658			14.814	78.8519	6.045	0.880864	5.526	0.309381
5.603	5.57629	5.496	1.03131	6.463	0.65479	7.913	11.8382			14.827	77.2087	6.047	0.959229	5.527	0.308636
5.604	5.59429	5.497	1.0306	6.465	0.652514	7.917	12.0163			14.841	75.6295	6.048	0.993045	5.528	0.308636
5.605	5.60837	5.498	1.02962	6.467	0.641731	7.921	12.2179			14.854	74.1032	6.05	0.98134	5.529	0.306154
5.606	5.61674	5.498	1.0285	6.469	0.618453	7.925	12.4463			14.868	72.5682	6.051	1.00833	5.529	0.302035
5.607	5.62214	5.499	1.02958	6.471	0.600719	7.929	12.6415			14.881	70.9342	6.052	1.04052	5.53	0.296823
5.608	5.62808	5.5	1.02991	6.473	0.629291	7.933	12.8798			14.895	69.3905	6.054	1.01483	5.531	0.297518
5.608	5.63971	5.501	1.02705	6.475	0.624173	7.937	13.0855			14.908	67.7716	6.055	1.02166	5.531	0.298362
5.609	5.62496	5.501	1.02662	6.478	0.566217	7.941	13.2991			14.922	66.2443	6.057	1.04605	5.532	0.295036
5.61	5.61909	5.502	1.02347	6.48	0.537242	7.945	13.5235			14.935	64.6947	6.058	1.06035	5.533	0.29037
5.611	5.62385	5.503	1.02039	6.482	0.521722	7.949	13.757			14.949	63.2925	6.06	1.1101	5.534	0.286796
5.612	5.63719	5.503	1.02053	6.484	0.517792	7.953	13.9837			14.962	61.8171	6.061	1.13839	5.534	0.290618
5.613	5.64285	5.504	1.02076	6.486	0.486468	7.957	14.1946			14.976	60.1167	6.063	1.11986	5.535	0.29037
5.613	5.64338	5.505	1.0223	6.488	0.520909	7.961	14.4114			14.989	58.49	6.064	1.05255	5.536	0.287442
5.614	5.65117	5.505	1.02427	6.49	0.530733	7.965	14.6567			15.003	57.0447	6.065	1.07856	5.537	0.288434
5.615	5.64598	5.506	1.02587	6.492	0.542298	7.969	14.8794			15.016	55.5891	6.067	1.10653	5.537	0.285655
5.616	5.63981	5.507	1.02614	6.494	0.512623	7.974	15.1289			15.03	54.0823	6.068	1.12831	5.538	0.28352
5.617	5.63544	5.507	1.02682	6.496	0.518304	7.978	15.3649			15.043	52.7339	6.07	1.14034	5.539	0.277663
5.618	5.636	5.508	1.02553	6.498	0.493012	7.982	15.5978			15.057	51.6237	6.071	1.14522	5.539	0.277316
5.618	5.64647	5.509	1.02476	6.5	0.488748	7.986	15.805			15.07	50.5705	6.073	1.14034	5.54	0.278954
5.619	5.6517	5.509	1.02201	6.502	0.521585	7.99	16.0164			15.084	49.3494	6.074	1.11693	5.541	0.27672
5.62	5.64493	5.51	1.0239	6.504	0.546461	7.994	16.2362			15.097	48.0111	6.075	1.08994	5.542	0.275976
5.621	5.64176	5.511	1.02476	6.506	0.496965	7.998	16.433			15.111	46.9244	6.077	1.05157	5.542	0.277068
5.622	5.65081	5.511	1.02359	6.508	0.457306	8.002	16.6398			15.124	45.8407	6.078	1.08279	5.543	0.27945
5.623	5.6583	5.512	1.02467	6.51	0.451724	8.006	16.8688			15.138	44.6361	6.08	1.08799	5.544	0.274487
5.623	5.65612	5.513	1.02346	6.512	0.493865	8.01	17.1212			15.151	43.6086	6.081	1.04605	5.545	0.272054
5.624	5.6528	5.513	1.02003	6.514	0.505417	8.014	17.3505			15.165	42.5777	6.083	1.03109	5.545	0.269325
5.625	5.64589	5.514	1.01903	6.516	0.524163	8.018	17.5856			15.178	41.6211	6.084	1.03109	5.546	0.269027
5.626	5.64594	5.515	1.01621	6.518	0.557611	8.022	17.8194			15.192	40.5825	6.086	1.02719	5.547	0.271806
5.627	5.64851	5.516	1.01727	6.52	0.630422	8.026	18.0463			15.205	39.6305	6.087	1.03206	5.548	0.271409
5.628	5.6376	5.516	1.01566	6.522	0.622504	8.03	18.29			15.219	38.6438	6.088	1.03889	5.548	0.273643
5.628	5.62643	5.517	1.01713	6.524	0.639513	8.034	18.5351			15.232	37.8033	6.09	1.0441	5.549	0.273792
5.629	5.61612	5.518	1.01524	6.526	0.661037	8.038	18.7748			15.246	37.0231	6.091	1.05808	5.55	0.276125
5.63	5.6162	5.518	1.01598	6.528	0.695559	8.042	18.984			15.259	36.2422	6.093	1.04019	5.55	0.2795
5.631	5.6205	5.519	1.015	6.53	0.674713	8.046	19.209			15.273	35.4713	6.094	1.00215	5.551	0.278458
5.632	5.62497	5.52	1.01215	6.532	0.656544	8.05	19.459			15.287	34.7775	6.096	0.941995	5.552	0.277514
5.633	5.62371	5.52	1.0129	6.534	0.630113	8.054	19.7067			15.3	34.122	6.097	0.936792	5.553	0.279202
5.633	5.6248	5.521	1.00791	6.536	0.580285	8.058	19.9771			15.314	33.409	6.099	0.996622	5.553	0.284563
5.634	5.62255	5.522	1.00749	6.538	0.534568	8.062	20.2376			15.327	32.5254	6.1	0.953701	5.554	0.288037
5.635	5.61242	5.522	1.01046	6.54	0.594196	8.066	20.4922			15.341	31.6869	6.101	0.92216	5.555	0.288285
5.636	5.59984	5.523	1.01304	6.542	0.647534	8.07	20.7476			15.354	30.9681	6.103	0.921185	5.556	0.284513
5.637	5.59909	5.524	1.01748	6.544	0.692143	8.074	21.0127			15.368	30.2062	6.104	0.890294	5.556	0.289526
5.637	5.60415	5.524	1.02224	6.546	0.681545	8.078	21.2917			15.381	29.6295	6.106	0.838593	5.557	0.295185
5.638	5.60252	5.525	1.02182	6.548	0.666021	8.082	21.5628			15.395	29.0102	6.107	0.795022	5.558	0.299503
5.639	5.59881	5.526	1.02232	6.55	0.67572	8.086	21.8385			15.408	28.5324	6.109	0.772911	5.559	0.305211
5.64	5.58951	5.526	1.02047	6.552	0.630839	8.09	22.1141			15.422	27.9488	6.11	0.744296	5.559	0.302084
5.641	5.59952	5.527	1.01856	6.554	0.593903	8.094	22.3861			15.435	27.4459	6.112	0.78169	5.56	0.298014
5.642	5.59624	5.528	1.01472	6.556	0.563641	8.098	22.6528			15.449	26.7804	6.113	0.803151	5.561	0.296376
5.642	5.59452	5.529	1.01211	6.558	0.544271	8.102	22.9405			15.462	26.1529	6.114	0.84087	5.561	0.294242
5.643	5.5945	5.529	1.01415	6.56	0.527952	8.106	23.2179			15.476	25.5364	6.116	0.897773	5.562	0.291065
5.644	5.59157	5.53	1.01368	6.562	0.4862	8.11	23.4745			15.489	24.9716	6.117	0.926712	5.563	0.289725
5.645	5.60737	5.531	1.01368	6.564	0.494304	8.114	23.7491			15.503	24.3445	6.119	0.900699	5.564	0.290221
5.646	5.61009	5.531	1.01044	6.566	0.530343	8.118	24.0169			15.516	23.7138	6.12	0.92216	5.564	0.28908
5.647	5.60083	5.532	1.01048	6.568	0.591423	8.122	24.2918			15.53	23.2072	6.122	0.943946	5.565	0.288931
5.647	5.58193	5.533	1.01009	6.57	0.610449	8.126	24.5653			15.543	22.6824	6.123	0.93159	5.566	0.289576
5.648	5.57077	5.533	1.01375	6.572	0.648366	8.13	24.836			15.557	22.173	6.125	0.975162	5.567	0.289427
5.649	5.5655	5.534	1.01633	6.574	0.634914	8.134	25.1126			15.57	21.7441	6.126	1.0067	5.567	0.289626
5.65	5.5588	5.535	1.01668	6.577	0.554322	8.138	25.3936			15.584	21.3922	6.127	1.01646	5.568	0.287739
5.651	5.56322	5.535	1.01751	6.579	0.519084	8.142	25.6931			15.597	20.8047	6.129	1.05288	5.569	0.288633
5.652	5.56518	5.536	1.01983	6.581	0.507925	8.146	25.9966			15.611	20.2681	6.13	1.09385	5.57	0.291909
5.652	5.57087	5.537	1.01878	6.583	0.467218	8.15	26.3041			15.624	19.7654	6.132	1.16115	5.57	0.292157
5.653	5.5722	5.537	1.02028	6.585	0.415437	8.154	26.6141			15.638	19.2091	6.133	1.18001	5.571	0.292902
5.654	5.56987	5.538	1.02098	6.587	0.432831	8.158	26.9381			15.651	18.6394	6.135	1.18814	5.572	0.298312
5.655	5.56485	5.539	1.01934	6.589	0.467481	8.162	27.2451			15.665	18.2274	6.136	1.22976	5.572	0.30268
5.656	5.56612	5.539	1.01758	6.591	0.484879	8.166	27.5286			15.678	17.8493	6.138	1.23854	5.573	0.308636
5.657	5.56478	5.54	1.01879	6.593	0.472273	8.17	27.8281			15.692	17.4813	6.139	1.26488	5.574	0.312706
5.657	5.55424	5.541	1.02064	6.595	0.474192	8.174	28.1634			15.705	17.0803	6.14	1.32601	5.575	0.314592
5.658	5.55358	5.541	1.02196	6.597	0.45939	8.178	28.477			15.719	16.7293	6.142	1.41023	5.575	0.311714
5.659	5.55243	5.542	1.02626	6.599	0.47806	8.182	28.7918			15.732	16.5033	6.143	1.48111	5.576	0.310125
5.66	5.55548	5.543	1.02771	6.601	0.472155	8.186	29.1003			15.746	16.2408	6.145	1.54615	5.577	0.314741
5.661	5.5541	5.544	1.02963	6.603	0.464796	8.19	29.4273			15.759	15.8142	6.146	1.57379	5.578	0.318315
5.662	5.55842	5.544	1.02935	6.605	0.438098	8.194	29.7643			15.773	15.3242	6.148	1.58874	5.578	0.316578
5.662	5.56087	5.545	1.03014	6.607	0.438729	8.198	30.1188			15.786	14.9016	6.149	1.58256	5.579	0.315138
5.663	5.57035	5.546	1.03146	6.609	0.425628	8.202	30.4567			15.8	14.4924	6.151	1.55102	5.58	0.3136
5.664	5.57293	5.546	1.03325	6.611	0.482363	8.206	30.783			15.813	14.1397	6.152	1.55655	5.58	0.312806
5.665	5.58889	5.547	1.03548	6.613	0.491376	8.21	31.1396			15.827	13.7952	6.153	1.57801	5.581	0.311912
5.666	5.5948	5.548	1.03802	6.615	0.529444	8.214	31.4989			15.84	13.5095	6.155	1.61508	5.582	0.311217
5.667	5.59247	5.548	1.03902	6.617	0.583408	8.218	31.858			15.854	13.223	6.156	1.6115	5.583	0.311366
5.667	5.59427	5.549	1.03934	6.619	0.603409	8.222	32.2224			15.867	13.0197	6.158	1.59199	5.583	0.312011
5.668	5.60077	5.55	1.03963	6.621	0.567237	8.226	32.5583			15.881	12.8567	6.159	1.59004	5.584	0.31221
5.669	5.60717	5.55	1.03733	6.623	0.524842	8.23	32.9236			15.894	12.6148	6.161	1.61768	5.585	0.30948
5.67	5.60754	5.551	1.03823	6.625	0.515639	8.234	33.3038			15.908	12.2785	6.162	1.63231	5.586	0.306353
5.671	5.61559	5.552	1.0399	6.627	0.535517	8.238	33.6574			15.922	11.9756	6.164	1.64597	5.586	0.307991
5.672	5.62863	5.552	1.03961	6.629	0.56132	8.242	34.0137			15.935	11.7211	6.165	1.68824	5.587	0.312954
5.672	5.63846	5.553	1.04107	6.631	0.568882	8.246	34.3871			15.949	11.5688	6.166	1.69507	5.588	0.316727
5.673	5.62758	5.554	1.0412	6.633	0.592953	8.25	34.7637			15.962	11.3296	6.168	1.65215	5.589	0.322187
5.674	5.63216	5.554	1.0416	6.635	0.608557	8.254	35.1393			15.976	10.9844	6.169	1.63687	5.589	0.324768
5.675	5.63148	5.555	1.04272	6.637	0.608882	8.258	35.5319			15.989	10.7279	6.171	1.63557	5.59	0.323477
5.676	5.63653	5.556	1.03961	6.639	0.651808	8.262	35.9475			16.003	10.6257	6.172	1.65605	5.591	0.323031
5.677	5.63086	5.557	1.0357	6.641	0.666648	8.266	36.378			16.016	10.5872	6.174	1.69865	5.591	0.323031
5.677	5.63744	5.557	1.03442	6.643	0.71361	8.27	36.7856			16.03	10.4067	6.175	1.72336	5.592	0.320499
5.678	5.63729	5.558	1.03419	6.645	0.711168	8.274	37.2215			16.043	10.1778	6.177	1.7006	5.593	0.320549
5.679	5.64113	5.559	1.03593	6.647	0.75249	8.278	37.6382			16.057	10.0651	6.178	1.67946	5.594	0.322683
5.68	5.63177	5.559	1.03707	6.649	0.763423	8.282	38.0876			16.07	9.9657	6.179	1.69735	5.594	0.322683
5.681	5.63004	5.56	1.03954	6.651	0.776622	8.286	38.5341			16.084	10.0138	6.181	1.68564	5.595	0.323477
5.682	5.63076	5.561	1.04402	6.653	0.81229	8.29	38.9932			16.097	9.97485	6.182	1.67784	5.596	0.325463
5.682	5.64011	5.561	1.04779	6.655	0.839215	8.294	39.4509			16.111	9.81126	6.184	1.65833	5.597	0.325612
5.683	5.65362	5.562	1.04949	6.657	0.825714	8.298	39.9055			16.124	9.59388	6.185	1.62971	5.597	0.325711
5.684	5.66446	5.563	1.04784	6.659	0.836134	8.302	40.3912			16.138	9.22429	6.187	1.56501	5.598	0.326307
5.685	5.67207	5.563	1.04954	6.661	0.873142	8.306	40.8684			16.151	9.05823	6.188	1.51883	5.599	0.328093
5.686	5.68236	5.564	1.05366	6.663	0.857299	8.31	41.355			16.165	9.09512	6.19	1.55297	5.6	0.329086
5.687	5.69418	5.565	1.0589	6.665	0.895104	8.314	41.8123			16.178	8.93035	6.191	1.53379	5.6	0.330129
5.687	5.7032	5.565	1.06094	6.667	0.866306	8.318	42.2981			16.192	8.79538	6.192	1.55623	5.601	0.328292
5.688	5.70298	5.566	1.06296	6.669	0.866146	8.322	42.7818			16.205	8.64295	6.194	1.56566	5.602	0.32859
5.689	5.70972	5.567	1.06407	6.671	0.886479	8.326	43.3015			16.219	8.55663	6.195	1.53769	5.602	0.333007
5.69	5.71065	5.567	1.0643	6.673	0.883348	8.33	43.8093			16.232	8.50343	6.197	1.49607	5.603	0.333603
5.691	5.71391	5.568	1.06688	6.676	0.868588	8.334	44.3372			16.246	8.508	6.198	1.49314	5.604	0.331469
5.691	5.71344	5.569	1.06878	6.678	0.845544	8.338	44.8749			16.259	8.43711	6.2	1.4525	5.605	0.334844
5.692	5.70696	5.569	1.06916	6.68	0.857466	8.342	45.4022			16.273	8.33511	6.201	1.38161	5.605	0.33266
5.693	5.7057	5.57	1.07063	6.682	0.805172	8.346	45.9316			16.286	8.34919	6.203	1.35267	5.606	0.334645
5.694	5.70263	5.571	1.07092	6.684	0.775267	8.35	46.4947			16.3	8.33892	6.204	1.36275	5.607	0.335539
5.695	5.68791	5.572	1.06635	6.686	0.77815	8.354	47.0461			16.313	8.32943	6.205	1.34032	5.608	0.335092
5.696	5.685	5.572	1.06336	6.688	0.753968	8.358	47.6175			16.327	8.18983	6.207	1.33869	5.608	0.332263
5.696	5.6863	5.573	1.06337	6.69	0.746235	8.362	48.2002			16.34	8.16417	6.208	1.33251	5.609	0.327647
5.697	5.68063	5.574	1.06119	6.692	0.757243	8.367	48.7465			16.354	8.17944	6.21	1.3052	5.61	0.322782
5.698	5.66908	5.574	1.05866	6.694	0.731757	8.371	49.3239			16.367	8.13132	6.211	1.3026	5.61	0.321343
5.699	5.66077	5.575	1.05877	6.696	0.670933	8.375	49.9167			16.381	8.14154	6.213	1.32048	5.611	0.322733
5.7	5.65796	5.576	1.05374	6.698	0.643576	8.379	50.5168			16.394	8.03592	6.214	1.2935	5.612	0.326307
5.701	5.65309	5.576	1.05313	6.7	0.577229	8.383	51.0975			16.408	7.90314	6.216	1.26358	5.613	0.325711
5.701	5.64589	5.577	1.05419	6.702	0.518597	8.387	51.6907			16.421	7.9064	6.217	1.28699	5.613	0.32581
5.702	5.64411	5.578	1.05501	6.704	0.522279	8.391	52.3054			16.435	7.89168	6.218	1.27138	5.614	0.322485
5.703	5.64275	5.578	1.05462	6.706	0.474133	8.395	52.919			16.448	7.85944	6.22	1.25448	5.615	0.322137
5.704	5.6453	5.579	1.05374	6.708	0.484201	8.399	53.5345			16.462	7.75208	6.221	1.27399	5.616	0.327001
5.705	5.63628	5.58	1.05123	6.71	0.518344	8.403	54.1588			16.475	7.74736	6.223	1.32309	5.616	0.327448
5.706	5.62558	5.58	1.04898	6.712	0.498085	8.407	54.782			16.489	7.65735	6.224	1.29935	5.617	0.327547
5.706	5.61851	5.581	1.0467	6.714	0.50863	8.411	55.4346			16.502	7.7823	6.226	1.25838	5.618	0.333553
5.707	5.60585	5.582	1.04573	6.716	0.55273	8.415	56.1036			16.516	7.92545	6.227	1.24342	5.619	0.333553
5.708	5.6047	5.582	1.05031	6.718	0.612007	8.419	56.7267			16.529	7.95169	6.228	1.24537	5.619	0.337375
5.709	5.62154	5.583	1.04576	6.72	0.647159	8.423	57.3718			16.543	7.9724	6.23	1.27724	5.62	0.334348
5.71	5.62759	5.584	1.0475	6.722	0.646651	8.427	58.0177			16.556	8.10802	6.231	1.26553	5.621	0.33534
5.711	5.62484	5.585	1.0508	6.724	0.678283	8.431	58.6573			16.57	8.20116	6.233	1.25383	5.621	0.329235
5.711	5.62867	5.585	1.05114	6.726	0.756553	8.435	59.3215			16.583	8.23711	6.234	1.26098	5.622	0.326108
5.712	5.62872	5.586	1.04924	6.728	0.795923	8.439	60.0013			16.597	8.25856	6.236	1.24342	5.623	0.317521
5.713	5.63292	5.587	1.04423	6.73	0.823634	8.443	60.6685			16.611	8.38414	6.237	1.20538	5.624	0.315486
5.714	5.62793	5.587	1.0448	6.732	0.899055	8.447	61.3232			16.624	8.4462	6.239	1.17806	5.624	0.310522
5.715	5.62556	5.588	1.04634	6.734	0.963656	8.451	62.0038			16.638	8.58012	6.24	1.15237	5.625	0.304219
5.716	5.62943	5.589	1.0458	6.736	1.03271	8.455	62.681			16.651	8.51296	6.241	1.11693	5.626	0.300446
5.716	5.62632	5.589	1.04307	6.738	1.04624	8.459	63.372			16.665	8.38958	6.243	1.07986	5.627	0.29995
5.717	5.62048	5.59	1.04901	6.74	1.07919	8.463	64.0895			16.678	8.44719	6.244	1.0571	5.627	0.30134
5.718	5.61587	5.591	1.05123	6.742	1.0869	8.467	64.7909			16.692	8.58003	6.246	1.03369	5.628	0.302035
5.719	5.60656	5.591	1.05028	6.744	1.07536	8.471	65.4637			16.705	8.62924	6.247	0.981665	5.629	0.300545
5.72	5.59453	5.592	1.04678	6.746	1.11789	8.475	66.1719			16.719	8.82955	6.249	0.967683	5.63	0.295483
5.721	5.58759	5.593	1.03996	6.748	1.14403	8.479	66.8959			16.732	8.97957	6.25	0.960204	5.63	0.293894
5.721	5.58545	5.593	1.03686	6.75	1.14736	8.483	67.6098			16.746	8.99245	6.252	0.954351	5.631	0.289229
5.722	5.5796	5.594	1.03271	6.752	1.16238	8.487	68.3142			16.759	8.90025	6.253	0.938093	5.632	0.282974
5.723	5.56014	5.595	1.0289	6.754	1.14025	8.491	68.9976			16.773	8.88259	6.254	0.889319	5.632	0.276472
5.724	5.55854	5.595	1.02568	6.756	1.19069	8.495	69.6974			16.786	8.94008	6.256	0.879564	5.633	0.274387
5.725	5.5587	5.596	1.02396	6.758	1.21853	8.499	70.4132			16.8	9.07977	6.257	0.819734	5.634	0.271409
5.726	5.55783	5.597	1.02158	6.76	1.20668	8.503	71.1455			16.813	9.11627	6.259	0.834366	5.635	0.270565
5.726	5.55943	5.597	1.01644	6.762	1.22116	8.507	71.8649			16.827	9.30605	6.26	0.824937	5.635	0.266595
5.727	5.55706	5.598	1.01074	6.764	1.26984	8.511	72.5772			16.84	9.47515	6.262	0.783641	5.636	0.264708
5.728	5.55832	5.599	1.00543	6.766	1.22281	8.515	73.2908			16.854	9.61536	6.263	0.742345	5.637	0.26451
5.729	5.56627	5.6	1.00284	6.768	1.2208	8.519	73.9913			16.867	9.56501	6.265	0.688368	5.638	0.265503
5.73	5.56631	5.6	1.00264	6.77	1.24978	8.523	74.7251			16.881	9.56741	6.266	0.68219	5.638	0.261085
5.731	5.57722	5.601	1.00052	6.772	1.25887	8.527	75.3912			16.894	9.48183	6.267	0.643171	5.639	0.2591
5.731	5.58346	5.602	0.999021	6.775	1.25911	8.531	76.1009			16.908	9.48091	6.269	0.577813	5.64	0.259199
5.732	5.58501	5.602	0.995109	6.777	1.24804	8.535	76.7657			16.921	9.36352	6.27	0.52026	5.641	0.255873
5.733	5.59135	5.603	0.996429	6.779	1.24423	8.539	77.4357			16.935	9.32784	6.272	0.526438	5.641	0.25364
5.734	5.5929	5.604	0.996729	6.781	1.21684	8.543	78.121			16.948	9.40562	6.273	0.584317	5.642	0.253193
5.735	5.59262	5.604	0.99659	6.783	1.20715	8.547	78.8029			16.962	9.42602	6.275	0.6009	5.643	0.251406
5.736	5.59124	5.605	0.994141	6.785	1.15791	8.551	79.4982			16.975	9.30331	6.276	0.592446	5.643	0.252498
5.736	5.58522	5.606	0.998005	6.787	1.10195	8.555	80.1612			16.989	9.21761	6.278	0.559929	5.644	0.250314
5.737	5.58042	5.606	1.00109	6.789	1.12808	8.559	80.8337			17.002	9.12251	6.279	0.556027	5.645	0.247237
5.738	5.58187	5.607	1.00247	6.791	1.09085	8.563	81.4909			17.016	9.21453	6.28	0.528714	5.646	0.245946
5.739	5.58183	5.608	1.00111	6.793	1.03817	8.567	82.1625			17.029	9.19161	6.282	0.536193	5.646	0.241429
5.74	5.57929	5.608	1.00288	6.795	1.02636	8.571	82.8222			17.043	9.12634	6.283	0.536193	5.647	0.237458
5.74	5.58282	5.609	1.00324	6.797	1.02202	8.575	83.4583			17.056	9.03509	6.285	0.551475	5.648	0.23726
5.741	5.58774	5.61	1.00509	6.799	0.96711	8.579	84.0855			17.07	9.06998	6.286	0.570985	5.649	0.2386
5.742	5.59241	5.61	1.00812	6.801	0.944408	8.583	84.7238			17.083	9.07928	6.288	0.557653	5.649	0.238947
5.743	5.59471	5.611	1.01488	6.803	0.94436	8.587	85.3675			17.097	8.89098	6.289	0.566433	5.65	0.238699
5.744	5.58882	5.612	1.01373	6.805	0.889727	8.591	85.9701			17.11	8.62959	6.291	0.671785	5.651	0.237706
5.745	5.57271	5.613	1.01566	6.807	0.8831	8.595	86.5681			17.124	8.51153	6.292	0.745597	5.651	0.23721
5.745	5.56039	5.613	1.01756	6.809	0.871553	8.599	87.1553			17.137	8.49003	6.293	0.769984	5.652	0.23721
5.746	5.55591	5.614	1.01751	6.811	0.898906	8.603	87.7429			17.151	8.48711	6.295	0.739744	5.653	0.235969
5.747	5.55247	5.615	1.01746	6.813	0.890948	8.607	88.3508			17.164	8.42562	6.296	0.757953	5.654	0.232445
5.748	5.55479	5.615	1.01328	6.815	0.944247	8.611	88.9172			17.178	8.43486	6.298	0.804451	5.654	0.228573
5.749	5.55676	5.616	1.00926	6.817	0.914495	8.615	89.4773			17.191	8.49679	6.299	0.849649	5.655	0.223709
5.75	5.55901	5.617	1.00731	6.819	0.966038	8.619	90.0121			17.205	8.61852	6.301	0.888018	5.656	0.220036
5.75	5.5603	5.617	1.0117	6.821	0.986368	8.623	90.55			17.218	8.54954	6.302	0.878588	5.657	0.216115
5.751	5.56372	5.618	1.01364	6.823	0.955359	8.627	91.0887			17.232	8.42123	6.304	0.916307	5.657	0.216164
5.752	5.56305	5.619	1.01519	6.825	0.956107	8.631	91.5815			17.245	8.28895	6.305	0.975162	5.658	0.22088
5.753	5.5648	5.619	1.01052	6.827	0.948048	8.635	92.0665			17.259	8.29049	6.306	0.999224	5.659	0.224652
5.754	5.56126	5.62	1.01127	6.829	0.970151	8.639	92.5457			17.272	8.29571	6.308	1.02849	5.66	0.223808
5.755	5.55676	5.621	1.0156	6.831	0.990133	8.643	92.9981			17.286	8.33145	6.309	1.0519	5.66	0.220135
5.755	5.56353	5.621	1.01448	6.833	1.00393	8.647	93.4538			17.3	8.3074	6.311	1.08929	5.661	0.220781
5.756	5.57414	5.622	1.01214	6.835	1.02812	8.651	93.8959			17.313	8.05842	6.312	1.12474	5.662	0.221475
5.757	5.57192	5.623	1.01137	6.837	1.0245	8.655	94.3354			17.327	7.96341	6.314	1.13904	5.662	0.220582
5.758	5.57347	5.623	1.01252	6.839	1.06394	8.659	94.7577			17.34	8.00993	6.315	1.15888	5.663	0.218001
5.759	5.57956	5.624	1.01019	6.841	1.06406	8.663	95.1564			17.354	7.99868	6.317	1.16473	5.664	0.218994
5.76	5.58253	5.625	1.00742	6.843	1.05467	8.667	95.5374			17.367	7.99896	6.318	1.20212	5.665	0.222319
5.76	5.58407	5.625	1.00496	6.845	1.03743	8.671	95.9008			17.381	7.86811	6.319	1.23757	5.665	0.225149
5.761	5.57975	5.626	1.00634	6.847	1.02148	8.675	96.2673			17.394	7.74648	6.321	1.26098	5.666	0.225248
5.762	5.57658	5.627	1.00891	6.849	0.994469	8.679	96.619			17.408	7.72243	6.322	1.29057	5.667	0.228772
5.763	5.58532	5.628	1.00881	6.851	1.00031	8.683	96.9444			17.421	7.69353	6.324	1.31301	5.668	0.231403
5.764	5.58472	5.628	1.00986	6.853	0.975362	8.687	97.2335			17.435	7.46764	6.325	1.30227	5.668	0.236813
5.765	5.57408	5.629	1.01021	6.855	0.925847	8.691	97.5192			17.448	7.32192	6.327	1.23269	5.669	0.238252
5.765	5.57319	5.63	1.00959	6.857	0.943921	8.695	97.814			17.462	7.23931	6.328	1.18652	5.67	0.240585
5.766	5.57743	5.63	1.00893	6.859	1.01217	8.699	98.0747			17.475	7.37539	6.33	1.20895	5.671	0.240238
5.767	5.58334	5.631	1.00963	6.861	1.05764	8.703	98.3241			17.489	7.41536	6.331	1.22489	5.671	0.240089
5.768	5.58186	5.632	1.01157	6.863	1.01301	8.707	98.5637			17.502	7.35271	6.332	1.18587	5.672	0.242124
5.769	5.58815	5.632	1.01488	6.865	0.965947	8.711	98.7479			17.516	7.25647	6.334	1.14815	5.673	0.242273
5.77	5.58321	5.633	1.01898	6.867	0.91653	8.715	98.9585			17.529	7.25674	6.335	1.08214	5.673	0.238203
5.77	5.58413	5.634	1.02238	6.869	0.884239	8.719	99.1383			17.543	7.20607	6.337	1.08084	5.674	0.240387
5.771	5.58507	5.634	1.02375	6.871	0.938341	8.723	99.3001			17.556	7.14836	6.338	1.09515	5.675	0.241975
5.772	5.58651	5.635	1.02508	6.874	0.910842	8.727	99.4542			17.57	7.04993	6.34	1.03564	5.676	0.237409
5.773	5.6023	5.636	1.02446	6.876	0.938765	8.731	99.5993			17.583	6.92714	6.341	1.03239	5.676	0.236317
5.774	5.60957	5.636	1.02545	6.878	0.954731	8.735	99.7148			17.597	6.75868	6.343	1.01288	5.677	0.236217
5.775	5.61499	5.637	1.02561	6.88	0.949916	8.739	99.7914			17.61	6.679	6.344	0.98199	5.678	0.235324
5.775	5.61957	5.638	1.02973	6.882	0.986571	8.743	99.8734			17.624	6.73709	6.345	0.969959	5.679	0.234579
5.776	5.61707	5.638	1.03556	6.884	0.979488	8.747	99.9212			17.637	6.76939	6.347	0.947523	5.679	0.236168
5.777	5.62637	5.639	1.03567	6.886	0.981355	8.751	99.9525			17.651	6.82261	6.348	0.945897	5.68	0.233587
5.778	5.62844	5.64	1.03436	6.888	0.97671	8.755	99.9785			17.664	6.76879	6.35	0.908503	5.681	0.235622
5.779	5.63387	5.641	1.03465	6.89	1.02439	8.76	99.9924			17.678	6.68509	6.351	0.905577	5.681	0.234877
5.78	5.64057	5.641	1.03723	6.892	0.995649	8.764	100			17.691	6.58969	6.353	0.890944	5.682	0.234133
5.78	5.64724	5.642	1.04145	6.894	0.930876	8.768	99.9965			17.705	6.54678	6.354	0.838919	5.683	0.232594
5.781	5.63764	5.643	1.04411	6.896	0.925275	8.772	99.9778			17.718	6.42875	6.356	0.778764	5.684	0.232892
5.782	5.63769	5.643	1.04722	6.898	0.95333	8.776	99.9234			17.732	6.26519	6.357	0.766407	5.684	0.231452
5.783	5.63559	5.644	1.04647	6.9	0.959494	8.78	99.8844			17.745	6.23805	6.358	0.73129	5.685	0.228176
5.784	5.62652	5.645	1.04246	6.902	0.998683	8.784	99.8251			17.759	6.1663	6.36	0.709504	5.686	0.22088
5.785	5.61984	5.645	1.04186	6.904	1.02541	8.788	99.7666			17.772	6.11896	6.361	0.704952	5.687	0.217753
5.785	5.61324	5.646	1.04211	6.906	1.00072	8.792	99.6652			17.786	6.17256	6.363	0.705277	5.687	0.217703
5.786	5.60619	5.647	1.04094	6.908	1.00685	8.796	99.5424			17.799	6.05477	6.364	0.694872	5.688	0.218845
5.787	5.59821	5.647	1.04073	6.91	0.984634	8.8	99.3851			17.813	5.87018	6.366	0.695522	5.689	0.221227
5.788	5.59513	5.648	1.04357	6.912	0.980742	8.804	99.2303			17.826	5.65649	6.367	0.722836	5.69	0.226737
5.789	5.59714	5.649	1.05081	6.914	0.989626	8.808	99.0787			17.84	5.55895	6.368	0.741045	5.69	0.229417
5.79	5.59876	5.649	1.05785	6.916	0.945788	8.812	98.8944			17.853	5.45837	6.37	0.767383	5.691	0.230509
5.79	5.60813	5.65	1.0618	6.918	0.934873	8.816	98.6825			17.867	5.42485	6.371	0.773561	5.692	0.234182
5.791	5.61687	5.651	1.06134	6.92	0.915113	8.82	98.4471			17.88	5.30787	6.373	0.773561	5.692	0.242025
5.792	5.61598	5.651	1.0625	6.922	0.90389	8.824	98.2023			17.894	5.13896	6.374	0.788518	5.693	0.249172
5.793	5.60606	5.652	1.06314	6.924	0.875174	8.828	97.9575			17.907	5.06395	6.376	0.84152	5.694	0.248974
5.794	5.60088	5.653	1.06517	6.926	0.892296	8.832	97.7006			17.921	4.9796	6.377	0.895822	5.695	0.243415
5.794	5.58962	5.653	1.06919	6.928	0.913076	8.836	97.4222			17.934	4.83609	6.379	0.964431	5.695	0.241677
5.795	5.58863	5.654	1.07013	6.93	0.869684	8.84	97.1382			17.948	4.59474	6.38	0.993045	5.696	0.247237
5.796	5.58851	5.655	1.07025	6.932	0.81829	8.844	96.853			17.961	4.51361	6.381	1.0054	5.697	0.254781
5.797	5.58614	5.656	1.07182	6.934	0.824231	8.848	96.5804			17.975	4.44051	6.383	0.999874	5.698	0.259248
5.798	5.59462	5.656	1.07405	6.936	0.780401	8.852	96.288			17.989	4.43069	6.384	1.00898	5.698	0.259298
5.799	5.59108	5.657	1.07889	6.938	0.756369	8.856	95.9916			18.002	4.30503	6.386	1.01386	5.699	0.258156
5.799	5.57516	5.658	1.08167	6.94	0.722071	8.86	95.6551					6.387	1.01353	5.7	0.260589
5.8	5.58978	5.658	1.08161	6.942	0.694202	8.864	95.31					6.389	1.03369	5.701	0.260986
5.801	5.60386	5.659	1.08355	6.944	0.681911	8.868	94.9365					6.39	1.02751	5.701	0.256667
5.802	5.59443	5.66	1.08256	6.946	0.672984	8.872	94.5286					6.392	1.0015	5.702	0.256121
5.803	5.5827	5.66	1.08259	6.948	0.660539	8.876	94.1187					6.393	0.946222	5.703	0.255575
5.804	5.58207	5.661	1.08667	6.95	0.675995	8.88	93.6882					6.394	0.944596	5.703	0.254086
5.804	5.57676	5.662	1.09012	6.952	0.668271	8.884	93.2401					6.396	0.95305	5.704	0.255824
5.805	5.56639	5.662	1.09179	6.954	0.675689	8.888	92.7846					6.397	0.916957	5.705	0.256121
5.806	5.56821	5.663	1.09621	6.956	0.635796	8.892	92.34					6.399	0.902325	5.706	0.264162
5.807	5.5636	5.664	1.10038	6.958	0.658543	8.896	91.8632					6.4	0.868183	5.706	0.269325
5.808	5.57018	5.664	1.10635	6.96	0.610843	8.9	91.4351					6.402	0.801525	5.707	0.270019
5.809	5.56688	5.665	1.10882	6.962	0.591227	8.904	90.9778					6.403	0.774862	5.708	0.271161
5.809	5.55706	5.666	1.10999	6.964	0.596855	8.908	90.4929					6.405	0.730314	5.709	0.269374
5.81	5.54766	5.666	1.11081	6.966	0.609097	8.912	89.9872					6.406	0.736818	5.709	0.270268
5.811	5.54381	5.667	1.10811	6.968	0.629631	8.916	89.5105					6.407	0.744621	5.71	0.274784
5.812	5.54286	5.668	1.10469	6.97	0.674285	8.92	89.0041					6.409	0.760554	5.711	0.277514
5.813	5.54025	5.669	1.10598	6.972	0.689338	8.924	88.4628					6.41	0.746898	5.712	0.280691
5.814	5.53338	5.669	1.10781	6.975	0.710681	8.928	87.9204					6.412	0.699424	5.712	0.284265
5.814	5.53318	5.67	1.11017	6.977	0.667697	8.932	87.3632					6.413	0.639269	5.713	0.287193
5.815	5.53365	5.671	1.10898	6.979	0.633755	8.936	86.7988					6.415	0.634717	5.714	0.290817
5.816	5.52924	5.671	1.10853	6.981	0.64148	8.94	86.2393					6.416	0.536843	5.714	0.294639
5.817	5.53215	5.672	1.10199	6.983	0.657354	8.944	85.6965					6.418	0.501075	5.715	0.295929
5.818	5.55333	5.673	1.10086	6.985	0.630164	8.948	85.1203					6.419	0.517983	5.716	0.299652
5.819	5.55483	5.673	1.1044	6.987	0.637559	8.952	84.5686					6.42	0.528063	5.717	0.303573
5.819	5.56523	5.674	1.10521	6.989	0.62735	8.956	83.9913					6.422	0.550825	5.717	0.307892
5.82	5.57271	5.675	1.10756	6.991	0.681153	8.96	83.4214					6.423	0.518309	5.718	0.309133
5.821	5.5737	5.675	1.11065	6.993	0.673712	8.964	82.8377					6.425	0.53034	5.719	0.319655
5.822	5.57681	5.676	1.10693	6.995	0.730418	8.968	82.2316					6.426	0.565457	5.72	0.328193
5.823	5.58825	5.677	1.10518	6.997	0.749968	8.972	81.6201					6.428	0.607403	5.72	0.329682
5.824	5.59045	5.677	1.10156	6.999	0.757962	8.976	81.0099					6.429	0.638293	5.721	0.333156
5.824	5.58966	5.678	1.10378	7.001	0.741121	8.98	80.3945					6.431	0.583341	5.722	0.339956
5.825	5.59225	5.679	1.10602	7.003	0.718386	8.984	79.765					6.432	0.528714	5.722	0.35038
5.826	5.59365	5.679	1.10771	7.005	0.689874	8.988	79.1531					6.433	0.593746	5.723	0.357528
5.827	5.59161	5.68	1.10943	7.007	0.696609	8.992	78.5347					6.435	0.603826	5.724	0.359314
5.828	5.58278	5.681	1.10913	7.009	0.691612	8.996	77.9212					6.436	0.636993	5.725	0.360456
5.829	5.59541	5.681	1.10997	7.011	0.729274	9	77.3113					6.438	0.686743	5.725	0.361647
5.829	5.60196	5.682	1.10519	7.013	0.743854	9.004	76.6788					6.439	0.725112	5.726	0.359662
5.83	5.60761	5.683	1.1034	7.015	0.726908	9.008	76.046					6.441	0.749824	5.727	0.362491
5.831	5.61896	5.684	1.10359	7.017	0.710009	9.012	75.3828					6.442	0.72121	5.728	0.365817
5.832	5.62496	5.684	1.10325	7.019	0.719408	9.016	74.728					6.444	0.68219	5.728	0.362293
5.833	5.62384	5.685	1.10244	7.021	0.715474	9.02	74.0834					6.445	0.663006	5.729	0.357676
5.834	5.62893	5.686	1.10347	7.023	0.753714	9.024	73.4041					6.446	0.688043	5.73	0.355989
5.834	5.62638	5.686	1.10534	7.025	0.706989	9.028	72.7436					6.448	0.726412	5.731	0.361995
5.835	5.63975	5.687	1.10261	7.027	0.697762	9.032	72.0612					6.449	0.723486	5.731	0.367703
5.836	5.64561	5.688	1.10314	7.029	0.647766	9.036	71.4011					6.451	0.744621	5.732	0.369093
5.837	5.64026	5.688	1.10634	7.031	0.604382	9.04	70.7422					6.452	0.828513	5.733	0.369093
5.838	5.64397	5.689	1.10598	7.033	0.583846	9.044	70.0574					6.454	0.865257	5.733	0.368447
5.839	5.64932	5.69	1.10449	7.035	0.570267	9.048	69.4021					6.455	0.861355	5.734	0.371475
5.839	5.65202	5.69	1.10274	7.037	0.563364	9.052	68.7412					6.457	0.880539	5.735	0.375992
5.84	5.65102	5.691	1.10097	7.039	0.572134	9.056	68.0906					6.458	0.920534	5.736	0.376985
5.841	5.66724	5.692	1.09973	7.041	0.54266	9.06	67.4745					6.459	0.954351	5.736	0.376091
5.842	5.68554	5.692	1.09911	7.043	0.57652	9.064	66.83					6.461	0.96248	5.737	0.377531
5.843	5.69524	5.693	1.09978	7.045	0.527594	9.068	66.1975					6.462	0.969634	5.738	0.378375
5.844	5.70509	5.694	1.10318	7.047	0.513548	9.072	65.5834					6.464	0.98134	5.739	0.375248
5.844	5.71881	5.694	1.10248	7.049	0.545331	9.076	64.9651					6.465	0.990444	5.739	0.373113
5.845	5.73381	5.695	1.10007	7.051	0.542463	9.08	64.3183					6.467	1.02133	5.74	0.376687
5.846	5.74452	5.696	1.09829	7.053	0.550345	9.084	63.6792					6.468	1.061	5.741	0.378077
5.847	5.75932	5.696	1.09619	7.055	0.548996	9.088	63.0755					6.47	1.06978	5.742	0.374404
5.848	5.75652	5.697	1.09427	7.057	0.516207	9.092	62.4672					6.471	1.09905	5.742	0.371624
5.848	5.75482	5.698	1.09292	7.059	0.53308	9.096	61.8678					6.472	1.08897	5.743	0.371972
5.849	5.75618	5.699	1.09057	7.061	0.533236	9.1	61.251					6.474	1.06263	5.744	0.374106
5.85	5.75264	5.699	1.08955	7.063	0.547574	9.104	60.6326					6.475	1.09157	5.744	0.376985
5.851	5.75158	5.7	1.08929	7.065	0.579526	9.108	60.045					6.477	1.13904	5.745	0.377134
5.852	5.75948	5.701	1.08376	7.067	0.6212	9.112	59.4606					6.478	1.1592	5.746	0.374404
5.853	5.76626	5.701	1.08655	7.069	0.618942	9.116	58.8822					6.48	1.16993	5.747	0.37083
5.853	5.76702	5.702	1.08706	7.071	0.646234	9.12	58.2707					6.481	1.13352	5.747	0.367504
5.854	5.76822	5.703	1.08343	7.074	0.694715	9.124	57.7037					6.483	1.10425	5.748	0.368199
5.855	5.76915	5.703	1.08344	7.076	0.694174	9.128	57.1415					6.484	1.09872	5.749	0.367355
5.856	5.76315	5.704	1.08133	7.078	0.632061	9.132	56.6078					6.485	1.11238	5.75	0.367753
5.857	5.76782	5.705	1.08633	7.08	0.644602	9.136	56.063					6.487	1.08181	5.75	0.368398
5.858	5.77819	5.705	1.08701	7.082	0.645805	9.14	55.5205					6.488	1.0506	5.751	0.372369
5.858	5.78085	5.706	1.08518	7.084	0.615811	9.144	55.0174					6.49	1.03857	5.752	0.370979
5.859	5.78363	5.707	1.08295	7.086	0.568431	9.148	54.5032					6.491	1.01873	5.752	0.369093
5.86	5.78979	5.707	1.08128	7.088	0.53932	9.153	53.9831					6.493	0.959229	5.753	0.363136
5.861	5.79853	5.708	1.08016	7.09	0.51896	9.157	53.4621					6.494	0.905577	5.754	0.365966
5.862	5.79738	5.709	1.0792	7.092	0.563776	9.161	52.9672					6.496	0.867858	5.755	0.36269
5.863	5.79486	5.709	1.07039	7.094	0.512198	9.165	52.4741					6.497	0.862655	5.755	0.359612
5.863	5.7932	5.71	1.07265	7.096	0.505255	9.169	52.0232					6.498	0.789494	5.756	0.359166
5.864	5.7885	5.711	1.07514	7.098	0.518292	9.173	51.5244					6.5	0.79177	5.757	0.358322
5.865	5.7892	5.712	1.0805	7.1	0.532196	9.177	51.0258					6.501	0.818758	5.758	0.357031
5.866	5.79869	5.712	1.08008	7.102	0.489514	9.181	50.5585					6.503	0.829164	5.758	0.350777
5.867	5.79449	5.713	1.07767	7.104	0.481358	9.185	50.0851					6.504	0.773561	5.759	0.346012
5.868	5.79471	5.714	1.07733	7.106	0.474544	9.189	49.6324					6.506	0.777138	5.76	0.349933
5.868	5.79332	5.714	1.07695	7.108	0.436041	9.193	49.1651					6.507	0.751125	5.761	0.348792
5.869	5.79729	5.715	1.07829	7.11	0.424045	9.197	48.7123					6.509	0.742671	5.761	0.348345
5.87	5.79998	5.716	1.0808	7.112	0.454315	9.201	48.279					6.51	0.763481	5.762	0.339956
5.871	5.79286	5.716	1.08167	7.114	0.43267	9.205	47.872					6.511	0.713081	5.763	0.342041
5.872	5.79161	5.717	1.08139	7.116	0.445767	9.209	47.4577					6.513	0.687393	5.763	0.333851
5.873	5.79047	5.718	1.08033	7.118	0.465873	9.213	47.0382					6.514	0.763806	5.764	0.332461
5.873	5.79762	5.718	1.08289	7.12	0.524037	9.217	46.6441					6.516	0.797298	5.765	0.332561
5.874	5.80199	5.719	1.08461	7.122	0.515051	9.221	46.2437					6.517	0.85095	5.766	0.331816
5.875	5.79984	5.72	1.08032	7.124	0.514655	9.225	45.8385					6.519	0.865907	5.766	0.332809
5.876	5.8037	5.72	1.0807	7.126	0.490401	9.229	45.4545					6.52	0.868183	5.767	0.327547
5.877	5.81256	5.721	1.08187	7.128	0.537627	9.233	45.061					6.521	0.875012	5.768	0.327299
5.878	5.80798	5.722	1.07998	7.13	0.511134	9.237	44.6715					6.523	0.895497	5.769	0.327647
5.878	5.81032	5.722	1.07842	7.132	0.463583	9.241	44.301					6.524	0.909479	5.769	0.327498
5.879	5.80841	5.723	1.07739	7.134	0.433332	9.245	43.9421					6.526	0.900374	5.77	0.32586
5.88	5.79867	5.724	1.07769	7.136	0.491134	9.249	43.5971					6.527	0.89192	5.771	0.321492
5.881	5.78451	5.724	1.07746	7.138	0.508872	9.253	43.2842					6.529	0.924111	5.772	0.321988
5.882	5.78082	5.725	1.07827	7.14	0.474468	9.257	42.9717					6.53	0.930939	5.772	0.321144
5.883	5.76843	5.726	1.08067	7.142	0.439173	9.261	42.6461					6.532	0.909479	5.773	0.32308
5.883	5.76529	5.727	1.08307	7.144	0.424966	9.265	42.3362					6.533	0.926712	5.774	0.326853
5.884	5.76708	5.727	1.08649	7.146	0.411901	9.269	42.0308					6.534	0.947848	5.774	0.332114
5.885	5.76863	5.728	1.08766	7.148	0.39815	9.273	41.7389					6.536	0.930939	5.775	0.334844
5.886	5.77312	5.729	1.08846	7.15	0.371678	9.277	41.436					6.537	0.912405	5.776	0.334348
5.887	5.77823	5.729	1.08948	7.152	0.376027	9.281	41.1395					6.539	0.913056	5.777	0.333007
5.888	5.76207	5.73	1.09156	7.154	0.374537	9.285	40.8585					6.54	0.916957	5.777	0.334844
5.888	5.75437	5.731	1.09306	7.156	0.358099	9.289	40.5762					6.542	0.891595	5.778	0.336482
5.889	5.7518	5.731	1.09276	7.158	0.339095	9.293	40.2815					6.543	0.876637	5.779	0.336283
5.89	5.74571	5.732	1.09287	7.16	0.323267	9.297	39.9979					6.545	0.848023	5.78	0.335886
5.891	5.74513	5.733	1.09378	7.162	0.306597	9.301	39.7323					6.546	0.804126	5.78	0.335638
5.892	5.74987	5.733	1.09372	7.164	0.332789	9.305	39.4909					6.547	0.745272	5.781	0.335886
5.893	5.75556	5.734	1.09589	7.166	0.36405	9.309	39.2584					6.549	0.659429	5.782	0.33817
5.893	5.75178	5.735	1.09834	7.168	0.36442	9.313	39.0399					6.55	0.638619	5.783	0.339063
5.894	5.74645	5.735	1.09948	7.17	0.344074	9.317	38.8001					6.552	0.589194	5.783	0.340006
5.895	5.75158	5.736	1.10026	7.173	0.338717	9.321	38.5769					6.553	0.54042	5.784	0.340651
5.896	5.7595	5.737	1.10005	7.175	0.350126	9.325	38.3656					6.555	0.497823	5.785	0.344275
5.897	5.7677	5.737	1.10175	7.177	0.388941	9.329	38.1455					6.556	0.469859	5.785	0.348941
5.897	5.77033	5.738	1.10158	7.179	0.427181	9.333	37.9207					6.558	0.469534	5.786	0.34904
5.898	5.76831	5.739	1.10136	7.181	0.488246	9.337	37.695					6.559	0.420435	5.787	0.350033
5.899	5.77801	5.74	1.10497	7.183	0.56872	9.341	37.4888					6.56	0.372636	5.788	0.350579
5.9	5.79391	5.74	1.11009	7.185	0.626189	9.345	37.2768					6.562	0.372636	5.788	0.35172
5.901	5.7982	5.741	1.1132	7.187	0.667192	9.349	37.0856					6.563	0.324837	5.789	0.356336
5.902	5.79573	5.742	1.1129	7.189	0.699019	9.353	36.8898					6.565	0.313131	5.79	0.358471
5.902	5.79187	5.742	1.11268	7.191	0.767868	9.357	36.7					6.566	0.306953	5.791	0.357776
5.903	5.78585	5.743	1.11511	7.193	0.788368	9.361	36.5188					6.568	0.278989	5.791	0.360009
5.904	5.79032	5.744	1.1182	7.195	0.829034	9.365	36.3526					6.569	0.283541	5.792	0.361449
5.905	5.7889	5.744	1.11835	7.197	0.848189	9.369	36.1701					6.571	0.244522	5.793	0.365668
5.906	5.78195	5.745	1.11812	7.199	0.889241	9.373	35.9912					6.572	0.267934	5.793	0.365171
5.907	5.77176	5.746	1.11686	7.201	0.91317	9.377	35.8102					6.573	0.252001	5.794	0.367405
5.907	5.78054	5.746	1.11702	7.203	0.952331	9.381	35.6223					6.575	0.239319	5.795	0.370731
5.908	5.7745	5.747	1.12054	7.205	0.952908	9.385	35.4186					6.576	0.224687	5.796	0.370979
5.909	5.76504	5.748	1.12476	7.207	1.01286	9.389	35.205					6.578	0.25005	5.796	0.370234
5.91	5.753	5.748	1.12628	7.209	1.02987	9.393	35.0186					6.579	0.242571	5.797	0.37217
5.911	5.74742	5.749	1.12621	7.211	1.04147	9.397	34.8092					6.581	0.242571	5.798	0.376488
5.912	5.74344	5.75	1.1267	7.213	1.03579	9.401	34.6319					6.582	0.267609	5.799	0.383437
5.912	5.749	5.75	1.1273	7.215	1.01058	9.405	34.4227					6.584	0.326138	5.799	0.385473
5.913	5.74641	5.751	1.12703	7.217	1.03938	9.409	34.22					6.585	0.365808	5.8	0.392719
5.914	5.7392	5.752	1.12536	7.219	1.02018	9.413	34.0586					6.586	0.345647	5.801	0.395698
5.915	5.73487	5.752	1.12312	7.221	0.983527	9.417	33.9199					6.588	0.311831	5.802	0.397633
5.916	5.73206	5.753	1.1248	7.223	0.960158	9.421	33.7708					6.589	0.287118	5.802	0.400214
5.917	5.72835	5.754	1.12776	7.225	0.947098	9.425	33.6313					6.591	0.303376	5.803	0.400413
5.917	5.72975	5.755	1.12773	7.227	0.947323	9.429	33.4821					6.592	0.312806	5.804	0.402895
5.918	5.72299	5.755	1.12791	7.229	0.885479	9.433	33.3294					6.594	0.292971	5.804	0.403689
5.919	5.72474	5.756	1.12779	7.231	0.910319	9.437	33.179					6.595	0.316708	5.805	0.400413
5.92	5.73152	5.757	1.12924	7.233	0.901713	9.441	33.0231					6.597	0.375237	5.806	0.400959
5.921	5.72681	5.757	1.13216	7.235	0.925261	9.445	32.8439					6.598	0.444822	5.807	0.401803
5.922	5.72201	5.758	1.1337	7.237	0.963005	9.449	32.6666					6.599	0.460105	5.807	0.403987
5.922	5.72413	5.759	1.13201	7.239	0.97222	9.453	32.5319					6.601	0.46108	5.808	0.404483
5.923	5.72041	5.759	1.13227	7.241	0.939824	9.457	32.3731					6.602	0.458154	5.809	0.406866
5.924	5.72844	5.76	1.13485	7.243	0.930146	9.461	32.2469					6.604	0.410355	5.81	0.405377
5.925	5.73054	5.761	1.13372	7.245	0.910518	9.465	32.1096					6.605	0.373286	5.81	0.405029
5.926	5.73358	5.761	1.12876	7.247	0.895234	9.469	31.957					6.607	0.359955	5.811	0.406965
5.927	5.74554	5.762	1.13071	7.249	0.923488	9.473	31.8144					6.608	0.335893	5.812	0.408504
5.927	5.74759	5.763	1.13073	7.251	0.880373	9.477	31.669					6.61	0.298824	5.813	0.406816
5.928	5.74446	5.763	1.13121	7.253	0.900772	9.481	31.5063					6.611	0.302076	5.813	0.406617
5.929	5.73347	5.764	1.1279	7.255	0.921992	9.485	31.3402					6.612	0.315082	5.814	0.407263
5.93	5.72022	5.765	1.13044	7.257	0.954807	9.489	31.2099					6.614	0.328414	5.815	0.408057
5.931	5.70732	5.765	1.13319	7.259	0.960002	9.493	31.0222					6.615	0.346298	5.815	0.411134
5.932	5.6982	5.766	1.13786	7.261	0.979826	9.497	30.8526					6.617	0.390845	5.816	0.411184
5.932	5.68589	5.767	1.14096	7.263	1.01529	9.501	30.7139					6.618	0.408404	5.817	0.412971
5.933	5.67347	5.768	1.14216	7.265	0.987033	9.505	30.5541					6.62	0.403201	5.818	0.413368
5.934	5.6603	5.768	1.1403	7.267	0.972269	9.509	30.4036					6.621	0.413606	5.818	0.414311
5.935	5.65111	5.769	1.14436	7.269	0.940292	9.513	30.2695					6.623	0.488068	5.819	0.414609
5.936	5.64182	5.77	1.14188	7.272	0.896591	9.517	30.1124					6.624	0.531965	5.82	0.414758
5.937	5.63067	5.77	1.14716	7.274	0.909431	9.521	29.9372					6.625	0.53034	5.821	0.413467
5.937	5.62484	5.771	1.14996	7.276	0.971479	9.525	29.7937					6.627	0.518959	5.821	0.415105
5.938	5.62823	5.772	1.15215	7.278	1.00663	9.529	29.655					6.628	0.570009	5.822	0.411631
5.939	5.62357	5.772	1.1518	7.28	1.04653	9.533	29.5089					6.63	0.586593	5.823	0.407858
5.94	5.61722	5.773	1.15121	7.282	1.05255	9.537	29.3761					6.631	0.625937	5.823	0.403044
5.941	5.61147	5.774	1.14645	7.284	1.02563	9.541	29.2485					6.633	0.533916	5.824	0.405774
5.942	5.60624	5.774	1.14286	7.286	1.01662	9.546	29.0985					6.634	0.520585	5.825	0.406419
5.942	5.60405	5.775	1.14286	7.288	0.996712	9.55	28.9639					6.636	0.499774	5.826	0.402895
5.943	5.59718	5.776	1.14216	7.29	0.963676	9.554	28.8404					6.637	0.537168	5.826	0.40349
5.944	5.58215	5.776	1.14169	7.292	0.924677	9.558	28.7251					6.638	0.596998	5.827	0.39803
5.945	5.58117	5.777	1.14038	7.294	0.942413	9.562	28.5622					6.64	0.593096	5.828	0.399718
5.946	5.57269	5.778	1.13814	7.296	0.970457	9.566	28.4392					6.641	0.569034	5.829	0.396641
5.947	5.57552	5.778	1.13815	7.298	1.04591	9.57	28.3289					6.643	0.553426	5.829	0.396988
5.947	5.57034	5.779	1.13371	7.3	1.08001	9.574	28.2183					6.644	0.608053	5.83	0.402001
5.948	5.55129	5.78	1.13297	7.302	1.11464	9.578	28.1004					6.646	0.632766	5.831	0.403093
5.949	5.53121	5.78	1.13098	7.304	1.16519	9.582	27.9932					6.647	0.642846	5.832	0.408206
5.95	5.52805	5.781	1.12542	7.306	1.18392	9.586	27.8824					6.649	0.640895	5.832	0.408007
5.951	5.52462	5.782	1.12284	7.308	1.20148	9.59	27.7459					6.65	0.65195	5.833	0.406071
5.951	5.51462	5.783	1.12289	7.31	1.15545	9.594	27.6708					6.651	0.647723	5.834	0.401455
5.952	5.5136	5.783	1.12179	7.312	1.17989	9.598	27.5683					6.653	0.626588	5.834	0.402994
5.953	5.51293	5.784	1.1214	7.314	1.18248	9.602	27.4168					6.654	0.595372	5.835	0.400711
5.954	5.51116	5.785	1.12222	7.316	1.21205	9.606	27.2759					6.656	0.546273	5.836	0.394705
5.955	5.50505	5.785	1.12304	7.318	1.26358	9.61	27.1541					6.657	0.529689	5.837	0.395747
5.956	5.49678	5.786	1.12505	7.32	1.27501	9.614	27.0058					6.659	0.526763	5.837	0.397087
5.956	5.49978	5.787	1.12928	7.322	1.31324	9.618	26.8631					6.66	0.533591	5.838	0.396492
5.957	5.51204	5.787	1.12842	7.324	1.30849	9.622	26.7427					6.662	0.536518	5.839	0.398874
5.958	5.50571	5.788	1.12922	7.326	1.32239	9.626	26.6122					6.663	0.546273	5.84	0.396244
5.959	5.50517	5.789	1.13146	7.328	1.31537	9.63	26.4478					6.664	0.545622	5.84	0.393911
5.96	5.51443	5.789	1.13332	7.33	1.30387	9.634	26.3539					6.666	0.524487	5.841	0.399619
5.961	5.50825	5.79	1.13652	7.332	1.2453	9.638	26.2482					6.667	0.506928	5.842	0.39952
5.961	5.50495	5.791	1.13774	7.334	1.26007	9.642	26.11					6.669	0.485142	5.843	0.40359
5.962	5.48813	5.791	1.13732	7.336	1.24959	9.646	25.9835					6.67	0.485142	5.843	0.405029
5.963	5.47852	5.792	1.13992	7.338	1.26153	9.65	25.8848					6.672	0.482541	5.844	0.407263
5.964	5.47112	5.793	1.14144	7.34	1.26905	9.654	25.7727					6.673	0.487418	5.845	0.408057
5.965	5.47291	5.793	1.13955	7.342	1.27712	9.658	25.6438					6.674	0.533916	5.845	0.412723
5.966	5.47638	5.794	1.14121	7.344	1.25506	9.662	25.5457					6.676	0.603826	5.846	0.413219
5.966	5.48652	5.795	1.14255	7.346	1.24732	9.666	25.4181					6.677	0.597648	5.847	0.413169
5.967	5.48892	5.796	1.14549	7.348	1.23238	9.67	25.2917					6.679	0.594722	5.848	0.416098
5.968	5.49201	5.796	1.14476	7.35	1.21712	9.674	25.1892					6.68	0.64122	5.848	0.422699
5.969	5.49663	5.797	1.1441	7.352	1.1952	9.678	25.0802					6.682	0.679589	5.849	0.427266
5.97	5.50105	5.798	1.14381	7.354	1.18742	9.682	24.9567					6.683	0.710479	5.85	0.426571
5.971	5.5164	5.798	1.14577	7.356	1.17387	9.686	24.8505					6.685	0.70105	5.851	0.426025
5.971	5.50628	5.799	1.14584	7.358	1.23608	9.69	24.762					6.686	0.684466	5.851	0.422104
5.972	5.49768	5.8	1.14403	7.36	1.29282	9.694	24.6692					6.687	0.705927	5.852	0.422451
5.973	5.50226	5.8	1.14146	7.362	1.28975	9.698	24.5715					6.689	0.754702	5.853	0.426919
5.974	5.50231	5.801	1.14182	7.364	1.31154	9.702	24.4792					6.69	0.777463	5.854	0.426919
5.975	5.51079	5.802	1.1442	7.366	1.31292	9.706	24.3673					6.692	0.778764	5.854	0.42806
5.976	5.51156	5.802	1.14581	7.368	1.30467	9.71	24.2726					6.693	0.785267	5.855	0.432825
5.976	5.51444	5.803	1.14682	7.371	1.27859	9.714	24.1769					6.695	0.773561	5.856	0.436598
5.977	5.5128	5.804	1.14885	7.373	1.25206	9.718	24.0649					6.696	0.793071	5.856	0.436697
5.978	5.51473	5.804	1.15075	7.375	1.24253	9.722	23.9593					6.698	0.810629	5.857	0.433272
5.979	5.51478	5.805	1.15103	7.377	1.27864	9.726	23.8352					6.699	0.758278	5.858	0.43223
5.98	5.51872	5.806	1.15119	7.379	1.28695	9.73	23.718					6.7	0.73259	5.859	0.438533
5.981	5.5276	5.806	1.15271	7.381	1.33367	9.734	23.5982					6.702	0.699749	5.859	0.443249
5.981	5.54019	5.807	1.15555	7.383	1.3251	9.738	23.5056					6.703	0.763481	5.86	0.441065
5.982	5.54541	5.808	1.15961	7.385	1.33436	9.742	23.4009					6.705	0.860379	5.861	0.437243
5.983	5.54239	5.808	1.1617	7.387	1.34736	9.746	23.3133					6.706	0.897773	5.862	0.435555
5.984	5.5435	5.809	1.16298	7.389	1.35792	9.75	23.2223					6.708	0.896472	5.862	0.433917
5.985	5.54739	5.81	1.16644	7.391	1.38033	9.754	23.1207					6.709	0.884441	5.863	0.433024
5.986	5.54862	5.811	1.16994	7.393	1.38533	9.758	23.0305					6.711	0.888343	5.864	0.433719
5.986	5.55494	5.811	1.16974	7.395	1.38169	9.762	22.939					6.712	0.897123	5.864	0.435754
5.987	5.54866	5.812	1.16831	7.397	1.37953	9.766	22.8739					6.713	0.983941	5.865	0.438533
5.988	5.54928	5.813	1.1714	7.399	1.38179	9.77	22.7704					6.715	0.984591	5.866	0.433967
5.989	5.5456	5.813	1.176	7.401	1.39051	9.774	22.698					6.716	0.939394	5.867	0.430244
5.99	5.55106	5.814	1.17925	7.403	1.41724	9.778	22.6069					6.718	0.876312	5.867	0.427613
5.991	5.55649	5.815	1.18252	7.405	1.37933	9.782	22.5139					6.719	0.823636	5.868	0.425082
5.991	5.55901	5.815	1.18474	7.407	1.37745	9.786	22.4075					6.721	0.823636	5.869	0.425281
5.992	5.57152	5.816	1.18507	7.409	1.35109	9.79	22.2849					6.722	0.86233	5.87	0.427663
5.993	5.56582	5.817	1.18534	7.411	1.29351	9.794	22.2032					6.724	0.804451	5.87	0.429351
5.994	5.5629	5.817	1.18874	7.413	1.26731	9.798	22.1084					6.725	0.746572	5.871	0.433868
5.995	5.56685	5.818	1.18937	7.415	1.23444	9.802	22.0213					6.726	0.778438	5.872	0.442206
5.996	5.56271	5.819	1.19042	7.417	1.2457	9.806	21.9349					6.728	0.827213	5.873	0.446574
5.996	5.55825	5.819	1.18995	7.419	1.22661	9.81	21.8419					6.729	0.853226	5.873	0.448957
5.997	5.55488	5.82	1.19062	7.421	1.24056	9.814	21.7311					6.731	0.862981	5.874	0.449999
5.998	5.56442	5.821	1.18811	7.423	1.24216	9.818	21.6573					6.732	0.835017	5.875	0.45129
5.999	5.57862	5.821	1.18849	7.425	1.17199	9.822	21.568					6.734	0.813556	5.875	0.456204
6	5.57502	5.822	1.1877	7.427	1.14198	9.826	21.4708					6.735	0.84282	5.876	0.459033
6	5.57487	5.823	1.18769	7.429	1.14051	9.83	21.3682					6.737	0.840219	5.877	0.460721
6.001	5.57846	5.824	1.18933	7.431	1.1491	9.834	21.2731					6.738	0.813556	5.878	0.463252
6.002	5.57383	5.824	1.18735	7.433	1.11742	9.838	21.1688					6.739	0.773886	5.878	0.464642
6.003	5.57108	5.825	1.18607	7.435	1.10805	9.842	21.0475					6.741	0.760554	5.879	0.464642
6.004	5.56985	5.826	1.18695	7.437	1.10988	9.846	20.9474					6.742	0.756978	5.88	0.46762
6.005	5.5515	5.826	1.18717	7.439	1.20578	9.85	20.8426					6.744	0.71113	5.881	0.465635
6.005	5.54427	5.827	1.18873	7.441	1.24546	9.854	20.7491					6.745	0.689344	5.881	0.462855
6.006	5.54222	5.828	1.18954	7.443	1.28577	9.858	20.6665					6.747	0.68089	5.882	0.461862
6.007	5.5423	5.828	1.18888	7.445	1.35168	9.862	20.5727					6.748	0.596673	5.883	0.460919
6.008	5.55667	5.829	1.19084	7.447	1.36692	9.866	20.4943					6.75	0.570009	5.884	0.460522
6.009	5.56158	5.83	1.19174	7.449	1.39023	9.87	20.4059					6.751	0.563831	5.884	0.456601
6.01	5.56052	5.83	1.19456	7.451	1.35901	9.874	20.3306					6.752	0.558304	5.885	0.45402
6.01	5.54857	5.831	1.19826	7.453	1.37761	9.878	20.2614					6.754	0.593096	5.886	0.457445
6.011	5.53721	5.832	1.20026	7.455	1.40246	9.882	20.1953					6.755	0.601225	5.886	0.456303
6.012	5.54168	5.832	1.20077	7.457	1.39193	9.886	20.1335					6.757	0.51018	5.887	0.46221
6.013	5.5415	5.833	1.20197	7.459	1.43924	9.89	20.0514					6.758	0.483516	5.888	0.469109
6.014	5.54319	5.834	1.20287	7.461	1.44183	9.894	19.9463					6.76	0.533591	5.889	0.461813
6.015	5.54699	5.834	1.20408	7.463	1.44344	9.898	19.8341					6.761	0.501725	5.889	0.459083
6.015	5.5575	5.835	1.20603	7.465	1.47293	9.902	19.7591					6.763	0.435392	5.89	0.458834
6.016	5.56514	5.836	1.20837	7.467	1.50663	9.906	19.6724					6.764	0.357353	5.891	0.451538
6.017	5.55862	5.836	1.21095	7.47	1.54598	9.91	19.5785					6.765	0.350525	5.892	0.446425
6.018	5.57122	5.837	1.21372	7.472	1.57701	9.914	19.5019					6.767	0.328089	5.892	0.444986
6.019	5.57011	5.838	1.21428	7.474	1.5882	9.918	19.4321					6.768	0.315082	5.893	0.45124
6.02	5.57087	5.839	1.213	7.476	1.61111	9.922	19.364					6.77	0.364182	5.894	0.457097
6.02	5.58422	5.839	1.21318	7.478	1.62125	9.926	19.3209					6.771	0.360605	5.894	0.45536
6.021	5.59526	5.84	1.21372	7.48	1.62502	9.93	19.2794					6.773	0.419459	5.895	0.45268
6.022	5.60995	5.841	1.2125	7.482	1.67883	9.934	19.2026					6.774	0.433766	5.896	0.453523
6.023	5.61147	5.841	1.21432	7.484	1.73266	9.939	19.1317					6.776	0.45165	5.897	0.45392
6.024	5.62019	5.842	1.21784	7.486	1.79277	9.943	19.082					6.777	0.443196	5.897	0.45397
6.025	5.63193	5.843	1.21952	7.488	1.84277	9.947	19.0087					6.778	0.455552	5.898	0.459281
6.025	5.63722	5.843	1.21989	7.49	1.83939	9.951	18.9274					6.78	0.487093	5.899	0.464592
6.026	5.65044	5.844	1.21688	7.492	1.92831	9.955	18.8518					6.781	0.476037	5.9	0.463798
6.027	5.64629	5.845	1.21868	7.494	1.97994	9.959	18.7788					6.783	0.488068	5.9	0.462359
6.028	5.64988	5.845	1.22239	7.496	2.02892	9.963	18.7277					6.784	0.508879	5.901	0.456353
6.029	5.63986	5.846	1.22367	7.498	2.05584	9.967	18.6657					6.786	0.482866	5.902	0.453325
6.03	5.64468	5.847	1.22091	7.5	2.08042	9.971	18.6124					6.787	0.488394	5.903	0.460671
6.03	5.65352	5.847	1.22002	7.502	2.14228	9.975	18.5439					6.789	0.477013	5.903	0.460026
6.031	5.65853	5.848	1.21963	7.504	2.13163	9.979	18.5066					6.79	0.467908	5.904	0.463848
6.032	5.66162	5.849	1.22116	7.506	2.14532	9.983	18.4348					6.791	0.462381	5.905	0.4635
6.033	5.67025	5.849	1.22356	7.508	2.15373	9.987	18.3662					6.793	0.489694	5.905	0.464543
6.034	5.67479	5.85	1.22688	7.51	2.17422	9.991	18.317					6.794	0.508554	5.906	0.466975
6.035	5.67189	5.851	1.22655	7.512	2.2117	9.995	18.2498					6.796	0.52156	5.907	0.465783
6.035	5.66997	5.851	1.22511	7.514	2.27197	9.999	18.1873					6.797	0.569034	5.908	0.461515
6.036	5.68069	5.852	1.22003	7.516	2.25701	10.003	18.1149					6.799	0.587568	5.908	0.455707
6.037	5.68435	5.853	1.21959	7.518	2.26327	10.007	18.0674					6.8	0.581715	5.909	0.455658
6.038	5.6914	5.854	1.21778	7.52	2.27525	10.011	17.9988					6.802	0.601875	5.91	0.447716
6.039	5.70135	5.854	1.21945	7.522	2.27258	10.015	17.9295					6.803	0.614882	5.911	0.45258
6.04	5.70977	5.855	1.21818	7.524	2.34366	10.019	17.8643					6.804	0.593421	5.911	0.450793
6.04	5.71734	5.856	1.21849	7.526	2.34283	10.023	17.8024					6.806	0.567408	5.912	0.447468
6.041	5.72614	5.856	1.22102	7.528	2.40695	10.027	17.7388					6.807	0.543996	5.913	0.449701
6.042	5.72818	5.857	1.22034	7.53	2.47913	10.031	17.6764					6.809	0.530014	5.914	0.441909
6.043	5.73555	5.858	1.21678	7.532	2.53023	10.035	17.6176					6.81	0.493271	5.914	0.440568
6.044	5.73657	5.858	1.21998	7.534	2.57165	10.039	17.5631					6.812	0.471485	5.915	0.43486
6.045	5.7292	5.859	1.22508	7.536	2.56645	10.043	17.5042					6.813	0.462381	5.916	0.431386
6.045	5.72385	5.86	1.22824	7.538	2.6407	10.047	17.4684					6.815	0.476363	5.916	0.427018
6.046	5.72112	5.86	1.23036	7.54	2.68131	10.051	17.4245					6.816	0.498149	5.917	0.43079
6.047	5.72188	5.861	1.23351	7.542	2.72621	10.055	17.3448					6.817	0.499774	5.918	0.431932
6.048	5.71634	5.862	1.23568	7.544	2.75476	10.059	17.3023					6.819	0.506603	5.919	0.434016
6.049	5.72536	5.862	1.23764	7.546	2.75065	10.063	17.2489					6.82	0.5505	5.919	0.429996
6.05	5.72625	5.863	1.23975	7.548	2.76992	10.067	17.2069					6.822	0.56058	5.92	0.42811
6.05	5.73086	5.864	1.23787	7.55	2.82514	10.071	17.1425					6.823	0.587568	5.921	0.426472
6.051	5.72305	5.864	1.23868	7.552	2.86732	10.075	17.0756					6.825	0.585942	5.922	0.427862
6.052	5.71253	5.865	1.23992	7.554	2.9332	10.079	17.0196					6.826	0.564156	5.922	0.426373
6.053	5.71857	5.866	1.24288	7.556	3.00528	10.083	16.976					6.827	0.581715	5.923	0.426273
6.054	5.71462	5.867	1.24586	7.558	2.98817	10.087	16.9526					6.829	0.539119	5.924	0.423047
6.054	5.71519	5.867	1.24712	7.56	3.01803	10.091	16.8994					6.83	0.553751	5.925	0.418729
6.055	5.7173	5.868	1.24855	7.562	2.99307	10.095	16.8633					6.832	0.5518	5.925	0.419572
6.056	5.7219	5.869	1.24897	7.564	3.00284	10.099	16.822					6.833	0.542696	5.926	0.419424
6.057	5.71602	5.869	1.24937	7.566	3.01111	10.103	16.7753					6.835	0.575862	5.927	0.421756
6.058	5.71094	5.87	1.2479	7.569	3.08062	10.107	16.7376					6.836	0.621385	5.927	0.423841
6.059	5.70754	5.871	1.24788	7.571	3.08211	10.111	16.685					6.838	0.636993	5.928	0.426571
6.059	5.71186	5.871	1.24914	7.573	3.10781	10.115	16.656					6.839	0.683816	5.929	0.427961
6.06	5.70912	5.872	1.24815	7.575	3.12858	10.119	16.6156					6.84	0.679914	5.93	0.424238
6.061	5.70897	5.873	1.24612	7.577	3.1415	10.123	16.5585					6.842	0.69227	5.93	0.422948
6.062	5.70397	5.873	1.24443	7.579	3.16699	10.127	16.5023					6.843	0.687393	5.931	0.425827
6.063	5.69663	5.874	1.24428	7.581	3.24863	10.131	16.4311					6.845	0.706903	5.932	0.427762
6.064	5.69777	5.875	1.24118	7.583	3.27386	10.135	16.3661					6.846	0.750149	5.933	0.427911
6.064	5.70012	5.875	1.23937	7.585	3.24388	10.139	16.3006					6.848	0.758278	5.933	0.429897
6.065	5.70768	5.876	1.23746	7.587	3.26731	10.143	16.2487					6.849	0.756002	5.934	0.430443
6.066	5.70719	5.877	1.23934	7.589	3.26091	10.147	16.1696					6.851	0.743971	5.935	0.429053
6.067	5.71061	5.877	1.23785	7.591	3.27989	10.151	16.1105					6.852	0.73259	5.935	0.431783
6.068	5.71789	5.878	1.23763	7.593	3.33436	10.155	16.0438					6.853	0.72186	5.936	0.43218
6.069	5.71638	5.879	1.23571	7.595	3.3334	10.159	16.0061					6.855	0.692596	5.937	0.433371
6.069	5.71062	5.879	1.23285	7.597	3.37743	10.163	15.9682					6.856	0.678939	5.938	0.437541
6.07	5.71275	5.88	1.23082	7.599	3.36481	10.167	15.9523					6.858	0.663006	5.938	0.435654
6.071	5.71744	5.881	1.23121	7.601	3.41361	10.171	15.9355					6.859	0.637318	5.939	0.434662
6.072	5.70971	5.882	1.22814	7.603	3.43381	10.175	15.9					6.861	0.696823	5.94	0.43486
6.073	5.70065	5.882	1.22622	7.605	3.49506	10.179	15.8777					6.862	0.777138	5.941	0.434761
6.074	5.69508	5.883	1.21982	7.607	3.55698	10.183	15.8422					6.864	0.830139	5.941	0.434711
6.074	5.69213	5.884	1.21385	7.609	3.65548	10.187	15.8192					6.865	0.848673	5.942	0.432577
6.075	5.69095	5.884	1.20939	7.611	3.72337	10.191	15.7739					6.866	0.853226	5.943	0.428457
6.076	5.68852	5.885	1.20713	7.613	3.76903	10.195	15.7285					6.868	0.853226	5.944	0.427018
6.077	5.6891	5.886	1.21029	7.615	3.83422	10.199	15.6668					6.869	0.814531	5.944	0.42538
6.078	5.68886	5.886	1.21381	7.617	3.86323	10.203	15.6242					6.871	0.834041	5.945	0.420516
6.079	5.69251	5.887	1.2156	7.619	4.00861	10.207	15.6065					6.872	0.829489	5.946	0.425727
6.079	5.68625	5.888	1.2148	7.621	4.09682	10.211	15.5875					6.874	0.803801	5.946	0.423891
6.08	5.68297	5.888	1.21597	7.623	4.14888	10.215	15.5443					6.875	0.825912	5.947	0.423047
6.081	5.69306	5.889	1.21927	7.625	4.18627	10.219	15.5168					6.877	0.864281	5.948	0.422997
6.082	5.70767	5.89	1.22238	7.627	4.25556	10.223	15.5065					6.878	0.880214	5.949	0.41992
6.083	5.71918	5.89	1.22025	7.629	4.3487	10.227	15.4876					6.879	0.83274	5.949	0.420466
6.084	5.72686	5.891	1.22098	7.631	4.41724	10.231	15.4743					6.881	0.816482	5.95	0.419026
6.084	5.73013	5.892	1.22201	7.633	4.48949	10.235	15.4325					6.882	0.86233	5.951	0.421012
6.085	5.72611	5.892	1.22147	7.635	4.55347	10.239	15.401					6.884	0.873711	5.952	0.423394
6.086	5.74074	5.893	1.21667	7.637	4.59689	10.243	15.341					6.885	0.879889	5.952	0.424337
6.087	5.74427	5.894	1.21236	7.639	4.66398	10.247	15.3038					6.887	0.909154	5.953	0.418778
6.088	5.75289	5.895	1.21062	7.641	4.66543	10.251	15.2668					6.888	0.949474	5.954	0.416991
6.089	5.75696	5.895	1.20949	7.643	4.66008	10.255	15.2283					6.89	0.948173	5.955	0.41719
6.089	5.74665	5.896	1.20336	7.645	4.69657	10.259	15.2125					6.891	0.969959	5.955	0.418034
6.09	5.7436	5.897	1.20009	7.647	4.77815	10.263	15.1982					6.892	0.985242	5.956	0.417786
6.091	5.75141	5.897	1.20022	7.649	4.80487	10.267	15.193					6.894	0.997273	5.957	0.419721
6.092	5.74551	5.898	1.19826	7.651	4.90966	10.271	15.1614					6.895	0.982315	5.957	0.416793
6.093	5.74026	5.899	1.19503	7.653	4.94084	10.275	15.1365					6.897	0.902	5.958	0.414063
6.094	5.72771	5.899	1.19361	7.655	4.97791	10.279	15.1264					6.898	0.866882	5.959	0.414857
6.094	5.7209	5.9	1.19106	7.657	5.01678	10.283	15.0981					6.9	0.843796	5.96	0.412028
6.095	5.71253	5.901	1.18738	7.659	5.05271	10.287	15.065					6.901	0.862005	5.96	0.413815
6.096	5.70243	5.901	1.18606	7.661	5.10529	10.291	15.0094					6.903	0.879239	5.961	0.414559
6.097	5.7008	5.902	1.18592	7.663	5.16561	10.295	14.982					6.904	0.910454	5.962	0.417885
6.098	5.68985	5.903	1.18308	7.665	5.23796	10.299	14.9402					6.905	0.98134	5.963	0.413368
6.099	5.68808	5.903	1.1793	7.668	5.28918	10.303	14.9025					6.907	0.949149	5.963	0.418878
6.099	5.68975	5.904	1.17576	7.67	5.33266	10.307	14.8818					6.908	0.935492	5.964	0.420416
6.1	5.68257	5.905	1.17378	7.672	5.3885	10.311	14.8673					6.91	0.914031	5.965	0.423146
6.101	5.67627	5.905	1.17269	7.674	5.44516	10.315	14.8457					6.911	0.828839	5.965	0.425876
6.102	5.66745	5.906	1.17198	7.676	5.5006	10.319	14.8267					6.913	0.773886	5.966	0.425628
6.103	5.66073	5.907	1.17092	7.678	5.54455	10.323	14.827					6.914	0.78104	5.967	0.423643
6.103	5.64556	5.907	1.17007	7.68	5.58504	10.327	14.8042					6.916	0.81258	5.968	0.423394
6.104	5.6377	5.908	1.17079	7.682	5.5905	10.332	14.8095					6.917	0.777788	5.968	0.42811
6.105	5.63813	5.909	1.17065	7.684	5.65474	10.336	14.8026					6.918	0.752425	5.969	0.428606
6.106	5.62896	5.91	1.16928	7.686	5.64777	10.34	14.7959					6.92	0.758278	5.97	0.430244
6.107	5.61579	5.91	1.16716	7.688	5.67945	10.344	14.7605					6.921	0.741045	5.971	0.427216
6.108	5.61131	5.911	1.1698	7.69	5.75898	10.348	14.7227					6.923	0.752751	5.971	0.424883
6.108	5.60966	5.912	1.17306	7.692	5.82407	10.352	14.6976					6.924	0.767383	5.972	0.420516
6.109	5.61054	5.912	1.17606	7.694	5.90169	10.356	14.6707					6.926	0.767383	5.973	0.419324
6.11	5.61023	5.913	1.18046	7.696	5.97971	10.36	14.6438					6.927	0.72121	5.974	0.416545
6.111	5.61842	5.914	1.18456	7.698	6.00826	10.364	14.5976					6.929	0.712756	5.974	0.416098
6.112	5.6191	5.914	1.18626	7.7	6.07015	10.368	14.5749					6.93	0.720234	5.975	0.420714
6.113	5.61477	5.915	1.18791	7.702	6.11245	10.372	14.5546					6.931	0.719259	5.976	0.414807
6.113	5.60755	5.916	1.18974	7.704	6.11261	10.376	14.5616					6.933	0.722836	5.976	0.412574
6.114	5.60611	5.916	1.19064	7.706	6.17287	10.38	14.5445					6.934	0.735842	5.977	0.412872
6.115	5.59977	5.917	1.19742	7.708	6.14536	10.384	14.5244					6.936	0.718283	5.978	0.412524
6.116	5.60881	5.918	1.20138	7.71	6.16144	10.388	14.4869					6.937	0.650975	5.979	0.414609
6.117	5.61762	5.918	1.20592	7.712	6.1926	10.392	14.4397					6.939	0.606428	5.979	0.418729
6.118	5.6185	5.919	1.20761	7.714	6.24993	10.396	14.431					6.94	0.542371	5.98	0.424983
6.118	5.61702	5.92	1.20698	7.716	6.27203	10.4	14.3884					6.942	0.501075	5.981	0.430145
6.119	5.62	5.92	1.21052	7.718	6.32052	10.404	14.3703					6.943	0.506278	5.982	0.434215
6.12	5.61567	5.921	1.21236	7.72	6.37423	10.408	14.3234					6.944	0.501725	5.982	0.433322
6.121	5.61426	5.922	1.21484	7.722	6.39815	10.412	14.3271					6.946	0.569359	5.983	0.433768
6.122	5.60992	5.923	1.21567	7.724	6.38811	10.416	14.325					6.947	0.585617	5.984	0.432478
6.123	5.58902	5.923	1.21606	7.726	6.41974	10.42	14.3284					6.949	0.616833	5.985	0.433322
6.123	5.58865	5.924	1.21455	7.728	6.47545	10.424	14.337					6.95	0.619759	5.985	0.436052
6.124	5.59292	5.925	1.2176	7.73	6.48757	10.428	14.3122					6.952	0.545622	5.986	0.438633
6.125	5.59927	5.925	1.22052	7.732	6.59312	10.432	14.3311					6.953	0.489694	5.987	0.438732
6.126	5.60073	5.926	1.22409	7.734	6.61971	10.436	14.3142					6.955	0.431815	5.987	0.437838
6.127	5.60229	5.927	1.22396	7.736	6.63526	10.44	14.3199					6.956	0.419784	5.988	0.438633
6.128	5.60069	5.927	1.22766	7.738	6.71277	10.444	14.2922					6.957	0.365157	5.989	0.444192
6.128	5.59216	5.928	1.23267	7.74	6.80806	10.448	14.2702					6.959	0.354102	5.99	0.447915
6.129	5.60177	5.929	1.23482	7.742	6.88966	10.452	14.252					6.96	0.359629	5.99	0.443596
6.13	5.6074	5.929	1.23536	7.744	6.95584	10.456	14.2167					6.962	0.443196	5.991	0.443547
6.131	5.60963	5.93	1.2447	7.746	7.02733	10.46	14.1985					6.963	0.462056	5.992	0.447517
6.132	5.61492	5.931	1.2487	7.748	7.05328	10.464	14.1653					6.965	0.439619	5.993	0.445929
6.133	5.61843	5.931	1.24991	7.75	7.09644	10.468	14.1148					6.966	0.448074	5.993	0.444192
6.133	5.60627	5.932	1.25079	7.752	7.13915	10.472	14.0701					6.968	0.447098	5.994	0.445582
6.134	5.60962	5.933	1.25115	7.754	7.19268	10.476	14.0678					6.969	0.439294	5.995	0.445979
6.135	5.59949	5.933	1.2504	7.756	7.25506	10.48	14.0782					6.97	0.389544	5.996	0.449056
6.136	5.59863	5.934	1.24991	7.758	7.3452	10.484	14.0607					6.972	0.415882	5.996	0.448659
6.137	5.60162	5.935	1.24964	7.76	7.36004	10.488	14.0578					6.973	0.436043	5.997	0.445234
6.138	5.59876	5.935	1.25022	7.762	7.39963	10.492	14.0671					6.975	0.44157	5.998	0.445631
6.138	5.59732	5.936	1.24987	7.764	7.42933	10.496	14.0459					6.976	0.403526	5.998	0.44722
6.139	5.59086	5.937	1.24949	7.766	7.42424	10.5	14.0501					6.978	0.389544	5.999	0.445234
6.14	5.60029	5.938	1.24999	7.769	7.45971	10.504	14.0702					6.979	0.374587	6	0.442852
6.141	5.5995	5.938	1.2518	7.771	7.54049	10.508	14.0319					6.98	0.340445	6.001	0.440767
6.142	5.59531	5.939	1.25296	7.773	7.61195	10.512	13.986					6.982	0.300775	6.001	0.435406
6.143	5.59775	5.94	1.25405	7.775	7.60498	10.516	13.9715					6.983	0.274762	6.002	0.427465
6.143	5.60455	5.94	1.25546	7.777	7.64631	10.52	13.9599					6.985	0.227614	6.003	0.422005
6.144	5.61448	5.941	1.25773	7.779	7.74842	10.524	13.9471					6.986	0.257854	6.004	0.41853
6.145	5.61945	5.942	1.25722	7.781	7.83144	10.528	13.936					6.988	0.342396	6.004	0.41307
6.146	5.61958	5.942	1.25488	7.783	7.94082	10.532	13.9366					6.989	0.386293	6.005	0.408901
6.147	5.6129	5.943	1.25362	7.785	7.97966	10.536	13.9121					6.991	0.389219	6.006	0.406419
6.148	5.60456	5.944	1.25373	7.787	8.04252	10.54	13.9105					6.992	0.393121	6.006	0.401158
6.148	5.60428	5.944	1.25272	7.789	8.12536	10.544	13.9092					6.993	0.373286	6.007	0.39952
6.149	5.614	5.945	1.24844	7.791	8.18444	10.548	13.8729					6.995	0.347598	6.008	0.400463
6.15	5.61522	5.946	1.247	7.793	8.26438	10.552	13.8601					6.996	0.316383	6.009	0.402597
6.151	5.6135	5.946	1.24606	7.795	8.33998	10.556	13.8483					6.998	0.303376	6.009	0.400959
6.152	5.61149	5.947	1.24143	7.797	8.39003	10.56	13.8318					6.999	0.314107	6.01	0.397633
6.153	5.60464	5.948	1.23769	7.799	8.40364	10.564	13.8085					7.001	0.368084	6.011	0.394506
6.153	5.58791	5.948	1.23675	7.801	8.4721	10.568	13.8106					7.002	0.376213	6.012	0.392521
6.154	5.58182	5.949	1.23408	7.803	8.60785	10.572	13.8221					7.004	0.381415	6.012	0.393762
6.155	5.57264	5.95	1.23573	7.805	8.70776	10.576	13.8086					7.005	0.427588	6.013	0.393166
6.156	5.56504	5.951	1.23619	7.807	8.76974	10.58	13.827					7.006	0.474737	6.014	0.392025
6.157	5.56289	5.951	1.23725	7.809	8.89176	10.584	13.8269					7.008	0.469209	6.015	0.392322
6.157	5.55576	5.952	1.23539	7.811	9.00815	10.588	13.8289					7.009	0.428239	6.015	0.392322
6.158	5.54981	5.953	1.23323	7.813	9.03785	10.592	13.8377					7.011	0.427588	6.016	0.388302
6.159	5.54737	5.953	1.23534	7.815	9.09647	10.596	13.8557					7.012	0.414907	6.017	0.381551
6.16	5.53911	5.954	1.23423	7.817	9.16167	10.6	13.8661					7.014	0.406778	6.017	0.375297
6.161	5.52628	5.955	1.23497	7.819	9.26063	10.604	13.8876					7.015	0.397999	6.018	0.372269
6.162	5.52056	5.955	1.23679	7.821	9.32599	10.608	13.9224					7.017	0.411005	6.019	0.371723
6.162	5.51076	5.956	1.23538	7.823	9.38865	10.612	13.944					7.018	0.438319	6.02	0.370681
6.163	5.499	5.957	1.23197	7.825	9.41835	10.616	13.9791					7.019	0.46108	6.02	0.369142
6.164	5.50044	5.957	1.2288	7.827	9.47936	10.62	13.993					7.021	0.492946	6.021	0.367504
6.165	5.50332	5.958	1.22563	7.829	9.58043	10.624	14.0289					7.022	0.480265	6.022	0.365122
6.166	5.49504	5.959	1.22073	7.831	9.69191	10.628	14.0683					7.024	0.422061	6.023	0.365023
6.167	5.50188	5.959	1.21676	7.833	9.83747	10.632	14.0782					7.025	0.384992	6.023	0.366313
6.167	5.50262	5.96	1.21736	7.835	9.91844	10.636	14.0666					7.027	0.41133	6.024	0.369788
6.168	5.50725	5.961	1.21509	7.837	9.95578	10.64	14.0684					7.028	0.426288	6.025	0.369192
6.169	5.52254	5.961	1.21043	7.839	9.99794	10.644	14.071					7.03	0.463681	6.026	0.366115
6.17	5.53611	5.962	1.20619	7.841	10.0365	10.648	14.0646					7.031	0.426613	6.026	0.36532
6.171	5.5503	5.963	1.20471	7.843	10.0943	10.652	14.0838					7.032	0.411981	6.027	0.365271
6.172	5.54855	5.963	1.19787	7.845	10.1291	10.656	14.0965					7.034	0.429864	6.028	0.363484
6.172	5.54449	5.964	1.19397	7.847	10.1941	10.66	14.0896					7.035	0.419459	6.028	0.363782
6.173	5.54363	5.965	1.18812	7.849	10.1868	10.664	14.0818					7.037	0.403851	6.029	0.369887
6.174	5.54834	5.966	1.18812	7.851	10.2249	10.668	14.0851					7.038	0.409379	6.03	0.37485
6.175	5.55454	5.966	1.18616	7.853	10.2476	10.672	14.0766					7.04	0.448724	6.031	0.375992
6.176	5.54864	5.967	1.18543	7.855	10.311	10.676	14.077					7.041	0.47116	6.031	0.373808
6.177	5.54388	5.968	1.18561	7.857	10.3825	10.68	14.0894					7.043	0.450675	6.032	0.367504
6.177	5.54689	5.968	1.18811	7.859	10.4878	10.684	14.0931					7.044	0.473111	6.033	0.370234
6.178	5.56051	5.969	1.18603	7.861	10.5739	10.688	14.0792					7.045	0.483516	6.034	0.374503
6.179	5.56195	5.97	1.18263	7.863	10.6181	10.692	14.082					7.047	0.53034	6.034	0.37361
6.18	5.5628	5.97	1.18172	7.865	10.673	10.696	14.1078					7.048	0.558954	6.035	0.375396
6.181	5.56459	5.971	1.18058	7.868	10.6943	10.7	14.1044					7.05	0.589844	6.036	0.375595
6.182	5.56243	5.972	1.18364	7.87	10.7483	10.704	14.1245					7.051	0.623336	6.036	0.377481
6.182	5.55769	5.972	1.18065	7.872	10.791	10.708	14.1432					7.053	0.629839	6.037	0.375545
6.183	5.55866	5.973	1.17754	7.874	10.8085	10.712	14.1416					7.054	0.657803	6.038	0.376935
6.184	5.55827	5.974	1.17506	7.876	10.8915	10.716	14.144					7.056	0.689019	6.039	0.384182
6.185	5.55898	5.974	1.17567	7.878	10.9861	10.72	14.1311					7.057	0.69097	6.039	0.383735
6.186	5.56761	5.975	1.17219	7.88	11.0089	10.725	14.1479					7.058	0.705277	6.04	0.385919
6.187	5.56891	5.976	1.17372	7.882	11.0858	10.729	14.1519					7.06	0.752751	6.041	0.387557
6.187	5.57015	5.976	1.17555	7.884	11.1581	10.733	14.1688					7.061	0.796647	6.042	0.384927
6.188	5.56038	5.977	1.1748	7.886	11.2319	10.737	14.1796					7.063	0.827213	6.042	0.381601
6.189	5.56564	5.978	1.1737	7.888	11.2849	10.741	14.1698					7.064	0.863631	6.043	0.382991
6.19	5.57396	5.979	1.1743	7.89	11.3374	10.745	14.1947					7.066	0.943296	6.044	0.383884
6.191	5.57248	5.979	1.17853	7.892	11.4403	10.749	14.215					7.067	0.97191	6.045	0.383686
6.192	5.57684	5.98	1.17696	7.894	11.4819	10.753	14.2609					7.069	0.985242	6.045	0.380459
6.192	5.57302	5.981	1.17752	7.896	11.5272	10.757	14.2833					7.07	1.00995	6.046	0.382941
6.193	5.58017	5.981	1.1813	7.898	11.5929	10.761	14.3193					7.071	1.02719	6.047	0.382246
6.194	5.58576	5.982	1.18209	7.9	11.6305	10.765	14.3551					7.073	1.09742	6.047	0.383189
6.195	5.58618	5.983	1.18376	7.902	11.7186	10.769	14.3736					7.074	1.10263	6.048	0.385125
6.196	5.58499	5.983	1.18757	7.904	11.7336	10.773	14.4126					7.076	1.12669	6.049	0.384281
6.197	5.58054	5.984	1.18647	7.906	11.8729	10.777	14.4166					7.077	1.13091	6.05	0.384927
6.197	5.57814	5.985	1.18527	7.908	11.9679	10.781	14.4373					7.079	1.09807	6.05	0.383934
6.198	5.58934	5.985	1.18592	7.91	12.0183	10.785	14.4394					7.08	1.11628	6.051	0.383735
6.199	5.60011	5.986	1.18774	7.912	12.0824	10.789	14.4134					7.082	1.1036	6.052	0.384281
6.2	5.59136	5.987	1.18935	7.914	12.1856	10.793	14.3669					7.083	1.13221	6.053	0.386713
6.201	5.58643	5.987	1.19158	7.916	12.2196	10.797	14.3365					7.084	1.16278	6.053	0.390238
6.202	5.58267	5.988	1.19067	7.918	12.3337	10.801	14.3272					7.086	1.1501	6.054	0.39257
6.202	5.5727	5.989	1.18897	7.92	12.4396	10.805	14.3072					7.087	1.18034	6.055	0.390387
6.203	5.56345	5.989	1.19018	7.922	12.575	10.809	14.2963					7.089	1.18327	6.056	0.387706
6.204	5.56646	5.99	1.19374	7.924	12.6445	10.813	14.2755					7.09	1.17026	6.056	0.384827
6.205	5.56059	5.991	1.19383	7.926	12.6874	10.817	14.2394					7.092	1.1527	6.057	0.381601
6.206	5.55759	5.991	1.19618	7.928	12.7626	10.821	14.2324					7.093	1.15303	6.058	0.37763
6.206	5.55163	5.992	1.19783	7.93	12.8311	10.825	14.2327					7.095	1.1592	6.058	0.37629
6.207	5.55949	5.993	1.20271	7.932	12.9016	10.829	14.2444					7.096	1.12279	6.059	0.375744
6.208	5.56884	5.994	1.20493	7.934	13.0181	10.833	14.2558					7.097	1.07824	6.06	0.373262
6.209	5.5682	5.994	1.20097	7.936	13.1015	10.837	14.2555					7.099	1.02166	6.061	0.36944
6.21	5.56535	5.995	1.20085	7.938	13.1979	10.841	14.2791					7.1	0.967683	6.061	0.365916
6.211	5.56339	5.996	1.20344	7.94	13.2274	10.845	14.3026					7.102	0.921185	6.062	0.364179
6.211	5.56783	5.996	1.20537	7.942	13.3035	10.849	14.337					7.103	0.929639	6.063	0.361895
6.212	5.57496	5.997	1.20621	7.944	13.3556	10.853	14.3653					7.105	0.923786	6.064	0.36125
6.213	5.58175	5.998	1.20686	7.946	13.4351	10.857	14.3892					7.106	0.893546	6.064	0.358669
6.214	5.57655	5.998	1.20899	7.948	13.5112	10.861	14.401					7.108	0.867858	6.065	0.35723
6.215	5.57339	5.999	1.21187	7.95	13.6099	10.865	14.3988					7.109	0.825912	6.066	0.35718
6.216	5.57911	6	1.21195	7.952	13.6532	10.869	14.4132					7.11	0.801525	6.067	0.35723
6.216	5.5709	6	1.2137	7.954	13.7255	10.873	14.3903					7.112	0.796647	6.067	0.361697
6.217	5.57811	6.001	1.21673	7.956	13.7481	10.877	14.3685					7.113	0.828839	6.068	0.367207
6.218	5.58768	6.002	1.21589	7.958	13.8358	10.881	14.353					7.115	0.854201	6.069	0.36944
6.219	5.60067	6.002	1.21397	7.96	13.8558	10.885	14.34					7.116	0.864281	6.069	0.368845
6.22	5.60754	6.003	1.21603	7.962	13.9304	10.889	14.3342					7.118	0.852901	6.07	0.367058
6.221	5.60855	6.004	1.21553	7.964	13.9853	10.893	14.3224					7.119	0.837618	6.071	0.365966
6.221	5.60728	6.004	1.2168	7.967	14.0554	10.897	14.3081					7.121	0.836968	6.072	0.367405
6.222	5.59468	6.005	1.21871	7.969	14.1173	10.901	14.3065					7.122	0.833391	6.072	0.369192
6.223	5.59172	6.006	1.21972	7.971	14.1983	10.905	14.3299					7.123	0.823961	6.073	0.369391
6.224	5.59854	6.007	1.22227	7.973	14.2711	10.909	14.3309					7.125	0.837618	6.074	0.369589
6.225	5.61163	6.007	1.22465	7.975	14.349	10.913	14.2997					7.126	0.873711	6.075	0.370681
6.226	5.61335	6.008	1.2242	7.977	14.4156	10.917	14.2899					7.128	0.895172	6.075	0.376488
6.226	5.61164	6.009	1.22366	7.979	14.5098	10.921	14.2801					7.129	0.896797	6.076	0.38036
6.227	5.60478	6.009	1.22583	7.981	14.5647	10.925	14.2623					7.131	0.915006	6.077	0.380956
6.228	5.60425	6.01	1.22729	7.983	14.6486	10.929	14.2525					7.132	0.946547	6.077	0.38036
6.229	5.61063	6.011	1.22787	7.985	14.7346	10.933	14.2319					7.133	1.00117	6.078	0.382097
6.23	5.61268	6.011	1.22903	7.987	14.8033	10.937	14.2123					7.135	1.03434	6.079	0.384778
6.231	5.61582	6.012	1.23145	7.989	14.8634	10.941	14.2116					7.136	1.07271	6.08	0.386217
6.231	5.62245	6.013	1.23045	7.991	14.9938	10.945	14.2429					7.138	1.09872	6.08	0.383189
6.232	5.61831	6.013	1.22921	7.993	15.113	10.949	14.2525					7.139	1.10197	6.081	0.386267
6.233	5.62795	6.014	1.22838	7.995	15.2063	10.953	14.2645					7.141	1.13774	6.082	0.391578
6.234	5.62485	6.015	1.22707	7.997	15.2294	10.957	14.2841					7.142	1.13807	6.083	0.393861
6.235	5.627	6.015	1.2276	7.999	15.2944	10.961	14.2995					7.144	1.17969	6.083	0.393315
6.236	5.63776	6.016	1.22727	8.001	15.3978	10.965	14.3078					7.145	1.21806	6.084	0.393662
6.236	5.65273	6.017	1.22562	8.003	15.5156	10.969	14.295					7.146	1.22944	6.085	0.393563
6.237	5.65821	6.017	1.22353	8.005	15.5797	10.973	14.2828					7.148	1.2109	6.086	0.393613
6.238	5.67185	6.018	1.22267	8.007	15.6159	10.977	14.2598					7.149	1.24342	6.086	0.396492
6.239	5.67765	6.019	1.2209	8.009	15.6667	10.981	14.2438					7.151	1.27951	6.087	0.395896
6.24	5.68663	6.019	1.21903	8.011	15.6926	10.985	14.2407					7.152	1.2935	6.088	0.396095
6.241	5.67671	6.02	1.21717	8.013	15.7321	10.989	14.2451					7.154	1.27399	6.088	0.397683
6.241	5.66413	6.021	1.21505	8.015	15.8313	10.993	14.2447					7.155	1.26033	6.089	0.396889
6.242	5.66033	6.022	1.21542	8.017	15.8587	10.997	14.2509					7.157	1.26326	6.09	0.397236
6.243	5.6603	6.022	1.21571	8.019	15.9128	11.001	14.27					7.158	1.24244	6.091	0.399817
6.244	5.65414	6.023	1.21464	8.021	15.9641	11.005	14.2745					7.159	1.25252	6.091	0.400363
6.245	5.6609	6.024	1.21195	8.023	16.0112	11.009	14.3072					7.161	1.24927	6.092	0.404185
6.246	5.66944	6.024	1.2089	8.025	16.0257	11.013	14.3431					7.162	1.21155	6.093	0.409199
6.246	5.66982	6.025	1.20751	8.027	16.0341	11.017	14.3438					7.164	1.1992	6.094	0.413318
6.247	5.67357	6.026	1.20565	8.029	16.0981	11.021	14.3334					7.165	1.20505	6.094	0.415204
6.248	5.67101	6.026	1.20307	8.031	16.2055	11.025	14.3207					7.167	1.2096	6.095	0.40766
6.249	5.66246	6.027	1.1988	8.033	16.2888	11.029	14.3176					7.168	1.20928	6.096	0.410886
6.25	5.6517	6.028	1.19988	8.035	16.3098	11.033	14.2987					7.17	1.17384	6.097	0.410985
6.251	5.65242	6.028	1.20395	8.037	16.3596	11.037	14.3015					7.171	1.12994	6.097	0.420069
6.251	5.64399	6.029	1.20308	8.039	16.3922	11.041	14.276					7.172	1.08864	6.098	0.417984
6.252	5.64054	6.03	1.20091	8.041	16.4638	11.045	14.2478					7.174	1.03597	6.099	0.423345
6.253	5.6303	6.03	1.2004	8.043	16.5456	11.049	14.2475					7.175	0.994346	6.099	0.424983
6.254	5.62341	6.031	1.20146	8.045	16.6449	11.053	14.2368					7.177	0.991094	6.1	0.427663
6.255	5.61505	6.032	1.20362	8.047	16.7338	11.057	14.2378					7.178	0.965081	6.101	0.430889
6.256	5.6002	6.032	1.20567	8.049	16.7719	11.061	14.2315					7.18	0.884441	6.102	0.431237
6.256	5.5923	6.033	1.20641	8.051	16.8683	11.065	14.2067					7.181	0.83144	6.102	0.429152
6.257	5.58968	6.034	1.2094	8.053	16.9708	11.069	14.1841					7.183	0.820059	6.103	0.427067
6.258	5.58606	6.034	1.21275	8.055	17.0622	11.073	14.1717					7.184	0.783316	6.104	0.422054
6.259	5.58468	6.035	1.21398	8.057	17.1252	11.077	14.1516					7.185	0.717308	6.105	0.420168
6.26	5.5843	6.036	1.21413	8.059	17.1942	11.081	14.1355					7.187	0.699424	6.105	0.418332
6.26	5.57871	6.037	1.2158	8.061	17.2638	11.085	14.1152					7.188	0.696823	6.106	0.416594
6.261	5.56763	6.037	1.21733	8.064	17.3143	11.089	14.1066					7.19	0.686743	6.107	0.417388
6.262	5.57264	6.038	1.21899	8.066	17.3176	11.093	14.1057					7.191	0.674712	6.107	0.417984
6.263	5.58328	6.039	1.22219	8.068	17.3535	11.097	14.1132					7.193	0.696172	6.108	0.41451
6.264	5.5856	6.039	1.22197	8.07	17.4148	11.101	14.1068					7.194	0.702676	6.109	0.408007
6.265	5.58249	6.04	1.21824	8.072	17.4649	11.105	14.1152					7.196	0.662681	6.11	0.409298
6.265	5.57784	6.041	1.21524	8.074	17.5616	11.109	14.1173					7.197	0.643171	6.11	0.410638
6.266	5.5811	6.041	1.21283	8.076	17.65	11.113	14.1065					7.198	0.640895	6.111	0.410042
6.267	5.57648	6.042	1.21026	8.078	17.7387	11.118	14.0982					7.2	0.666583	6.112	0.406617
6.268	5.58652	6.043	1.21001	8.08	17.8181	11.122	14.0841					7.201	0.684466	6.113	0.401555
6.269	5.5926	6.043	1.21	8.082	17.8462	11.126	14.0475					7.203	0.674386	6.113	0.402051
6.27	5.59535	6.044	1.20927	8.084	17.9374	11.13	14.0305					7.204	0.668534	6.114	0.399222
6.27	5.58715	6.045	1.2088	8.086	17.969	11.134	14.0082					7.206	0.681215	6.115	0.401257
6.271	5.57853	6.045	1.20719	8.088	18.0345	11.138	13.9564					7.207	0.705927	6.116	0.398378
6.272	5.56249	6.046	1.20333	8.09	18.1279	11.142	13.9283					7.209	0.779739	6.116	0.393216
6.273	5.55908	6.047	1.20098	8.092	18.2105	11.146	13.9075					7.21	0.834366	6.117	0.3954
6.274	5.55281	6.047	1.20088	8.094	18.3018	11.15	13.8932					7.211	0.79242	6.118	0.390585
6.275	5.54766	6.048	1.20001	8.096	18.3588	11.154	13.8548					7.213	0.757628	6.118	0.387408
6.275	5.54661	6.049	1.19897	8.098	18.4917	11.158	13.8377					7.214	0.774862	6.119	0.387607
6.276	5.55601	6.05	1.19667	8.1	18.608	11.162	13.7992					7.216	0.797298	6.12	0.390436
6.277	5.5671	6.05	1.19517	8.102	18.7393	11.166	13.7564					7.217	0.759904	6.121	0.387954
6.278	5.57843	6.051	1.19488	8.104	18.8333	11.17	13.744					7.219	0.755352	6.121	0.390635
6.279	5.57632	6.052	1.1945	8.106	18.9618	11.174	13.723					7.22	0.767383	6.122	0.392521
6.28	5.57562	6.052	1.19347	8.108	19.0807	11.178	13.6969					7.222	0.750149	6.123	0.392025
6.28	5.56349	6.053	1.19607	8.11	19.1939	11.182	13.6461					7.223	0.719259	6.124	0.394457
6.281	5.55237	6.054	1.1985	8.112	19.2803	11.186	13.6234					7.224	0.669834	6.124	0.395747
6.282	5.54165	6.054	1.20052	8.114	19.4038	11.19	13.6015					7.226	0.647723	6.125	0.394705
6.283	5.53	6.055	1.19945	8.116	19.5168	11.194	13.5824					7.227	0.626913	6.126	0.397187
6.284	5.5233	6.056	1.19826	8.118	19.5603	11.198	13.5846					7.229	0.585292	6.127	0.395201
6.285	5.53377	6.056	1.19679	8.12	19.6455	11.202	13.5687					7.23	0.59212	6.127	0.396889
6.285	5.53595	6.057	1.19179	8.122	19.7485	11.206	13.5546					7.232	0.587243	6.128	0.40076
6.286	5.52966	6.058	1.19024	8.124	19.7957	11.21	13.5365					7.233	0.587568	6.129	0.401704
6.287	5.52807	6.058	1.19128	8.126	19.8846	11.214	13.528					7.235	0.561555	6.129	0.401406
6.288	5.53614	6.059	1.1944	8.128	19.987	11.218	13.497					7.236	0.506278	6.13	0.405178
6.289	5.54153	6.06	1.19536	8.13	20.0787	11.222	13.4615					7.237	0.516032	6.131	0.414212
6.29	5.55389	6.06	1.19608	8.132	20.1505	11.226	13.4485					7.239	0.496848	6.132	0.417686
6.29	5.54609	6.061	1.19275	8.134	20.2217	11.23	13.4026					7.24	0.483516	6.132	0.415155
6.291	5.54684	6.062	1.18812	8.136	20.2616	11.234	13.3686					7.242	0.48124	6.133	0.413368
6.292	5.55081	6.062	1.18482	8.138	20.3241	11.238	13.3552					7.243	0.437668	6.134	0.411531
6.293	5.54318	6.063	1.18423	8.14	20.3477	11.242	13.3224					7.245	0.348899	6.135	0.412226
6.294	5.54289	6.064	1.18335	8.142	20.3906	11.246	13.2832					7.246	0.330365	6.135	0.412524
6.295	5.54231	6.065	1.18183	8.144	20.4477	11.25	13.2586					7.248	0.346623	6.136	0.409844
6.295	5.5437	6.065	1.18108	8.146	20.4764	11.254	13.2278					7.249	0.344997	6.137	0.408057
6.296	5.53676	6.066	1.17549	8.148	20.5115	11.258	13.1792					7.25	0.351175	6.137	0.410539
6.297	5.54405	6.067	1.17225	8.15	20.5982	11.262	13.1704					7.252	0.337518	6.138	0.409596
6.298	5.5449	6.067	1.17146	8.152	20.6901	11.266	13.1505					7.253	0.343046	6.139	0.407561
6.299	5.53896	6.068	1.16734	8.154	20.742	11.27	13.1395					7.255	0.362881	6.14	0.406369
6.3	5.54297	6.069	1.1617	8.156	20.7847	11.274	13.1419					7.256	0.390195	6.14	0.408255
6.3	5.54631	6.069	1.15874	8.158	20.8443	11.278	13.0945					7.258	0.39052	6.141	0.410886
6.301	5.54611	6.07	1.15857	8.161	20.8629	11.282	13.0646					7.259	0.409379	6.142	0.412028
6.302	5.53894	6.071	1.16036	8.163	20.9276	11.286	13.0219					7.261	0.446123	6.143	0.415502
6.303	5.53265	6.071	1.15932	8.165	20.9941	11.29	13.0002					7.262	0.453601	6.143	0.416098
6.304	5.52185	6.072	1.15491	8.167	21.0623	11.294	12.9424					7.263	0.470835	6.144	0.413566
6.305	5.51822	6.073	1.15193	8.169	21.112	11.298	12.8844					7.265	0.437018	6.145	0.420168
6.305	5.51641	6.073	1.1527	8.171	21.1553	11.302	12.8189					7.266	0.426938	6.146	0.424685
6.306	5.52948	6.074	1.1542	8.173	21.2329	11.306	12.7432					7.268	0.443521	6.146	0.424437
6.307	5.5381	6.075	1.15332	8.175	21.2755	11.31	12.7144					7.269	0.492296	6.147	0.426124
6.308	5.54598	6.075	1.15315	8.177	21.3597	11.314	12.6801					7.271	0.5505	6.148	0.427266
6.309	5.54815	6.076	1.15443	8.179	21.4395	11.318	12.6679					7.272	0.543021	6.148	0.430641
6.309	5.54976	6.077	1.15502	8.181	21.6079	11.322	12.639					7.274	0.519934	6.149	0.431435
6.31	5.54292	6.078	1.15379	8.183	21.7008	11.326	12.6159					7.275	0.514407	6.15	0.434811
6.311	5.54495	6.078	1.15208	8.185	21.8063	11.33	12.6061					7.276	0.496523	6.151	0.436895
6.312	5.52978	6.079	1.15311	8.187	21.9195	11.334	12.6058					7.278	0.48189	6.151	0.438136
6.313	5.51634	6.08	1.15849	8.189	22.064	11.338	12.594					7.279	0.518634	6.152	0.442752
6.314	5.51065	6.08	1.16552	8.191	22.2052	11.342	12.5739					7.281	0.508554	6.153	0.448361
6.314	5.50073	6.081	1.16762	8.193	22.3556	11.346	12.5711					7.282	0.476037	6.154	0.452431
6.315	5.49667	6.082	1.16726	8.195	22.4902	11.35	12.5417					7.284	0.499124	6.154	0.453474
6.316	5.50195	6.082	1.16767	8.197	22.6126	11.354	12.5238					7.285	0.441895	6.155	0.453474
6.317	5.51515	6.083	1.17045	8.199	22.7359	11.358	12.4854					7.286	0.490345	6.156	0.450694
6.318	5.51911	6.084	1.17247	8.201	22.8573	11.362	12.454					7.288	0.495547	6.157	0.455509
6.319	5.52774	6.084	1.1721	8.203	23.0057	11.366	12.4158					7.289	0.506928	6.157	0.455261
6.319	5.5413	6.085	1.17181	8.205	23.1543	11.37	12.3606					7.291	0.468234	6.158	0.454864
6.32	5.53797	6.086	1.1736	8.207	23.3162	11.374	12.3097					7.292	0.502701	6.159	0.453275
6.321	5.53378	6.086	1.17001	8.209	23.4293	11.378	12.2732					7.294	0.477013	6.159	0.452481
6.322	5.54096	6.087	1.16468	8.211	23.5657	11.382	12.2285					7.295	0.458154	6.16	0.447567
6.323	5.55502	6.088	1.16397	8.213	23.6491	11.386	12.2041					7.297	0.444822	6.161	0.448312
6.324	5.56425	6.088	1.16269	8.215	23.7339	11.39	12.1818					7.298	0.43149	6.162	0.449701
6.324	5.55977	6.089	1.16059	8.217	23.852	11.394	12.124					7.299	0.436693	6.162	0.452183
6.325	5.55372	6.09	1.1601	8.219	23.9657	11.398	12.0913					7.301	0.503351	6.163	0.450545
6.326	5.54681	6.09	1.16217	8.221	24.0932	11.402	12.0516					7.302	0.484167	6.164	0.449553
6.327	5.54836	6.091	1.1661	8.223	24.1725	11.406	12.0105					7.304	0.48059	6.165	0.447021
6.328	5.54766	6.092	1.16484	8.225	24.2812	11.41	11.9846					7.305	0.442871	6.165	0.441512
6.329	5.55486	6.093	1.1615	8.227	24.3569	11.414	11.9355					7.307	0.402551	6.166	0.438285
6.329	5.56137	6.093	1.16058	8.229	24.4977	11.418	11.8748					7.308	0.404827	6.167	0.429698
6.33	5.5635	6.094	1.16039	8.231	24.598	11.422	11.8102					7.31	0.419784	6.168	0.428259
6.331	5.56092	6.095	1.16065	8.233	24.708	11.426	11.8028					7.311	0.413932	6.168	0.427514
6.332	5.56553	6.095	1.16176	8.235	24.8057	11.43	11.7495					7.312	0.424012	6.169	0.423245
6.333	5.57294	6.096	1.1645	8.237	24.9004	11.434	11.7296					7.314	0.424337	6.17	0.426472
6.334	5.56283	6.097	1.16576	8.239	24.9962	11.438	11.7016					7.315	0.425637	6.17	0.425479
6.334	5.56196	6.097	1.16537	8.241	25.1008	11.442	11.6596					7.317	0.459454	6.171	0.423444
6.335	5.55182	6.098	1.16179	8.243	25.2102	11.446	11.6183					7.318	0.465632	6.172	0.422054
6.336	5.54698	6.099	1.1592	8.245	25.3242	11.45	11.5683					7.32	0.469859	6.173	0.424685
6.337	5.54433	6.099	1.15724	8.247	25.4801	11.454	11.5452					7.321	0.464006	6.173	0.418828
6.338	5.54191	6.1	1.16115	8.249	25.5964	11.458	11.4979					7.323	0.456853	6.174	0.416495
6.339	5.54635	6.101	1.16207	8.251	25.7126	11.462	11.4597					7.324	0.453276	6.175	0.415254
6.339	5.55607	6.101	1.16056	8.253	25.8303	11.466	11.4061					7.325	0.452301	6.176	0.418629
6.34	5.56225	6.102	1.15996	8.255	25.9643	11.47	11.373					7.327	0.423686	6.176	0.421756
6.341	5.55402	6.103	1.15896	8.258	26.0865	11.474	11.3353					7.328	0.403201	6.177	0.420267
6.342	5.54776	6.103	1.1589	8.26	26.2128	11.478	11.2982					7.33	0.428889	6.178	0.41992
6.343	5.54375	6.104	1.15888	8.262	26.3585	11.482	11.2965					7.331	0.460105	6.178	0.419026
6.344	5.5427	6.105	1.15469	8.264	26.4374	11.486	11.2733					7.333	0.489369	6.179	0.415254
6.344	5.54842	6.106	1.1557	8.266	26.5605	11.49	11.2559					7.334	0.47116	6.18	0.414559
6.345	5.55814	6.106	1.15708	8.268	26.7066	11.494	11.238					7.336	0.41133	6.181	0.414261
6.346	5.55579	6.107	1.15482	8.27	26.8893	11.498	11.2319					7.337	0.417183	6.181	0.412474
6.347	5.56654	6.108	1.15181	8.272	27.0743	11.502	11.2121					7.338	0.383366	6.182	0.41302
6.348	5.56849	6.108	1.15109	8.274	27.2439	11.506	11.1651					7.34	0.324837	6.183	0.414112
6.349	5.57011	6.109	1.15278	8.276	27.4179	11.511	11.1273					7.341	0.303051	6.184	0.412276
6.349	5.57722	6.11	1.15096	8.278	27.5869	11.515	11.1028					7.343	0.265658	6.184	0.410688
6.35	5.57779	6.11	1.14752	8.28	27.7431	11.519	11.0607					7.344	0.226313	6.185	0.410688
6.351	5.58963	6.111	1.14776	8.282	27.8444	11.523	11.0233					7.346	0.229565	6.186	0.411929
6.352	5.60173	6.112	1.14988	8.284	28.0167	11.527	10.9871					7.347	0.232491	6.187	0.412375
6.353	5.59308	6.112	1.15071	8.286	28.1617	11.531	10.9498					7.349	0.192821	6.187	0.414559
6.354	5.587	6.113	1.14814	8.288	28.3369	11.535	10.9057					7.35	0.176238	6.188	0.416842
6.354	5.58694	6.114	1.14151	8.29	28.5253	11.539	10.871					7.351	0.160305	6.189	0.41853
6.355	5.58001	6.114	1.13517	8.292	28.6626	11.543	10.8353					7.353	0.136568	6.189	0.420516
6.356	5.56394	6.115	1.13373	8.294	28.865	11.547	10.775					7.354	0.132991	6.19	0.422848
6.357	5.56134	6.116	1.13408	8.296	29.0413	11.551	10.7497					7.356	0.114457	6.191	0.424189
6.358	5.56177	6.116	1.13113	8.298	29.269	11.555	10.709					7.357	0.0955977	6.192	0.426422
6.359	5.5647	6.117	1.12699	8.3	29.4426	11.559	10.6591					7.359	0.0224362	6.192	0.425082
6.359	5.55429	6.118	1.12454	8.302	29.6665	11.563	10.618					7.36	0.0315407	6.193	0.421558
6.36	5.55312	6.118	1.12221	8.304	29.8469	11.567	10.5706					7.362	0.00617808	6.194	0.419026
6.361	5.5566	6.119	1.12127	8.306	30.0684	11.571	10.534					7.363	0	6.195	0.418729
6.362	5.56856	6.12	1.12198	8.308	30.2786	11.575	10.5198					7.364	0.0201601	6.195	0.420168
6.363	5.57281	6.121	1.12377	8.31	30.4876	11.579	10.4861					7.366	0.00650324	6.196	0.422501
6.363	5.57641	6.121	1.12569	8.312	30.7053	11.583	10.4268					7.367	0.00747873	6.197	0.425628
6.364	5.57555	6.122	1.12684	8.314	30.9587	11.587	10.3637					7.369	0.0588544	6.198	0.42672
6.365	5.56656	6.123	1.12749	8.316	31.2079	11.591	10.3568					7.37	0.114782	6.198	0.425032
6.366	5.56492	6.123	1.12831	8.318	31.4061	11.595	10.3233					7.372	0.139495	6.199	0.424387
6.367	5.57898	6.124	1.12836	8.32	31.6334	11.599	10.2947					7.373	0.157053	6.2	0.425082
6.368	5.57734	6.125	1.12746	8.322	31.8534	11.603	10.2741					7.375	0.212981	6.2	0.428209
6.368	5.57462	6.125	1.12521	8.324	32.1314	11.607	10.23					7.376	0.253952	6.201	0.435059
6.369	5.5744	6.126	1.12381	8.326	32.3808	11.611	10.2327					7.377	0.272161	6.202	0.44042
6.37	5.57623	6.127	1.12313	8.328	32.6203	11.615	10.2162					7.379	0.311505	6.203	0.439675
6.371	5.57948	6.127	1.12207	8.33	32.8586	11.619	10.2179					7.38	0.317683	6.203	0.438633
6.372	5.58297	6.128	1.12189	8.332	33.0601	11.623	10.1665					7.382	0.325487	6.204	0.440866
6.373	5.57932	6.129	1.11882	8.334	33.2554	11.627	10.145					7.383	0.372311	6.205	0.443646
6.373	5.58156	6.129	1.11599	8.336	33.5022	11.631	10.1253					7.385	0.429539	6.206	0.444192
6.374	5.57953	6.13	1.11577	8.338	33.7509	11.635	10.0955					7.386	0.467583	6.206	0.447865
6.375	5.57099	6.131	1.118	8.34	33.966	11.639	10.0615					7.388	0.475712	6.207	0.451737
6.376	5.56901	6.131	1.11913	8.342	34.1866	11.643	9.99993					7.389	0.477663	6.208	0.453226
6.377	5.56772	6.132	1.11972	8.344	34.4044	11.647	9.95795					7.39	0.487418	6.208	0.453027
6.378	5.56923	6.133	1.11977	8.346	34.6009	11.651	9.90439					7.392	0.51018	6.209	0.453821
6.378	5.57592	6.134	1.11918	8.348	34.8104	11.655	9.87266					7.393	0.557003	6.21	0.45124
6.379	5.56998	6.134	1.11517	8.35	35.0291	11.659	9.81393					7.395	0.596348	6.211	0.450148
6.38	5.56862	6.135	1.11572	8.352	35.2608	11.663	9.7657					7.396	0.623661	6.211	0.448709
6.381	5.57132	6.136	1.11423	8.355	35.492	11.667	9.73408					7.398	0.658128	6.212	0.442802
6.382	5.57316	6.136	1.11541	8.357	35.7373	11.671	9.70198					7.399	0.660404	6.213	0.440072
6.383	5.57765	6.137	1.11757	8.359	35.96	11.675	9.67245					7.401	0.686417	6.214	0.442306
6.383	5.59038	6.138	1.11778	8.361	36.2344	11.679	9.65483					7.402	0.682516	6.214	0.439625
6.384	5.59826	6.138	1.11442	8.363	36.5041	11.683	9.60848					7.403	0.640895	6.215	0.433917
6.385	5.60768	6.139	1.11313	8.365	36.7911	11.687	9.55535					7.405	0.623011	6.216	0.435108
6.386	5.60424	6.14	1.11466	8.367	37.0869	11.691	9.54307					7.406	0.637318	6.217	0.430343
6.387	5.60673	6.14	1.11367	8.369	37.3602	11.695	9.53397					7.408	0.586593	6.217	0.427663
6.388	5.59731	6.141	1.11754	8.371	37.5979	11.699	9.52019					7.409	0.584967	6.218	0.428011
6.388	5.59297	6.142	1.11741	8.373	37.8876	11.703	9.50319					7.411	0.557653	6.219	0.425678
6.389	5.59988	6.142	1.11602	8.375	38.1862	11.707	9.47676					7.412	0.564482	6.219	0.426373
6.39	5.60919	6.143	1.11362	8.377	38.4796	11.711	9.44039					7.414	0.564482	6.22	0.428308
6.391	5.62567	6.144	1.11373	8.379	38.8067	11.715	9.44					7.415	0.614231	6.221	0.428011
6.392	5.63583	6.144	1.11462	8.381	39.1142	11.719	9.44852					7.416	0.597973	6.222	0.427514
6.393	5.64387	6.145	1.11368	8.383	39.4556	11.723	9.43405					7.418	0.56123	6.222	0.429053
6.393	5.64837	6.146	1.11081	8.385	39.782	11.727	9.41322					7.419	0.525462	6.223	0.426521
6.394	5.64365	6.146	1.10831	8.387	40.1093	11.731	9.39588					7.421	0.513106	6.224	0.424735
6.395	5.65228	6.147	1.10719	8.389	40.4234	11.735	9.36597					7.422	0.552125	6.225	0.42121
6.396	5.64746	6.148	1.10733	8.391	40.708	11.739	9.32521					7.424	0.582691	6.225	0.417041
6.397	5.63699	6.149	1.10489	8.393	41.0707	11.743	9.31361					7.425	0.636017	6.226	0.413169
6.398	5.6237	6.149	1.10154	8.395	41.3504	11.747	9.31579					7.427	0.657478	6.227	0.413169
6.398	5.62269	6.15	1.10058	8.397	41.6371	11.751	9.27861					7.428	0.63179	6.228	0.407759
6.399	5.62764	6.151	1.10028	8.399	41.9828	11.755	9.24051					7.429	0.669184	6.228	0.404781
6.4	5.63019	6.151	1.0997	8.401	42.3025	11.759	9.20834					7.431	0.675362	6.229	0.408206
6.401	5.63577	6.152	1.09958	8.403	42.6282	11.763	9.19603					7.432	0.693896	6.23	0.40895
6.402	5.63853	6.153	1.09836	8.405	42.9476	11.767	9.16508					7.434	0.759904	6.23	0.408107
6.403	5.62648	6.153	1.09606	8.407	43.259	11.771	9.1613					7.435	0.826888	6.231	0.405029
6.403	5.61669	6.154	1.09466	8.409	43.5379	11.775	9.16143					7.437	0.815507	6.232	0.402795
6.404	5.62048	6.155	1.0923	8.411	43.866	11.779	9.1515					7.438	0.845097	6.233	0.3954
6.405	5.62337	6.155	1.08767	8.413	44.1865	11.783	9.15291					7.439	0.865582	6.233	0.389692
6.406	5.62164	6.156	1.08325	8.415	44.4772	11.787	9.17441					7.441	0.862655	6.234	0.389394
6.407	5.63263	6.157	1.07982	8.417	44.7904	11.791	9.16323					7.442	0.836642	6.235	0.387706
6.408	5.62526	6.157	1.07648	8.419	45.1029	11.795	9.11675					7.444	0.839894	6.236	0.38721
6.408	5.62538	6.158	1.07525	8.421	45.4594	11.799	9.09226					7.445	0.810304	6.236	0.3886
6.409	5.62689	6.159	1.07358	8.423	45.8028	11.803	9.07395					7.447	0.830464	6.237	0.385522
6.41	5.62516	6.159	1.07298	8.425	46.1424	11.807	9.03332					7.448	0.837618	6.238	0.383934
6.411	5.6236	6.16	1.0738	8.427	46.4297	11.811	8.98279					7.45	0.866557	6.239	0.379616
6.412	5.6279	6.161	1.0702	8.429	46.791	11.815	8.9274					7.451	0.858428	6.239	0.379665
6.412	5.61956	6.162	1.06512	8.431	47.1418	11.819	8.88338					7.452	0.885092	6.24	0.373014
6.413	5.62316	6.162	1.06248	8.433	47.5114	11.823	8.88141					7.454	0.902	6.241	0.369539
6.414	5.63065	6.163	1.06371	8.435	47.7957	11.827	8.88392					7.455	0.877613	6.241	0.368795
6.415	5.62531	6.164	1.06178	8.437	48.1253	11.831	8.89428					7.457	0.853876	6.242	0.366214
6.416	5.62915	6.164	1.05517	8.439	48.444	11.835	8.91487					7.458	0.835017	6.243	0.361846
6.417	5.61335	6.165	1.04896	8.441	48.8171	11.839	8.9161					7.46	0.812255	6.244	0.361399
6.417	5.61393	6.166	1.04425	8.443	49.2357	11.843	8.92994					7.461	0.789819	6.244	0.356982
6.418	5.62436	6.166	1.0408	8.445	49.6056	11.847	8.95568					7.463	0.798924	6.245	0.357726
6.419	5.61597	6.167	1.03941	8.447	50.0111	11.851	8.96965					7.464	0.800549	6.246	0.35589
6.42	5.60865	6.168	1.03767	8.449	50.4539	11.855	8.93051					7.465	0.778113	6.247	0.357379
6.421	5.61201	6.168	1.03212	8.452	50.8681	11.859	8.90512					7.467	0.773236	6.247	0.356833
6.422	5.6227	6.169	1.0286	8.454	51.2726	11.863	8.87982					7.468	0.749824	6.248	0.357428
6.422	5.61755	6.17	1.02647	8.456	51.6741	11.867	8.837					7.47	0.686743	6.249	0.360456
6.423	5.61013	6.17	1.02226	8.458	52.0869	11.871	8.80275					7.471	0.661705	6.249	0.361598
6.424	5.61569	6.171	1.01724	8.46	52.525	11.875	8.77861					7.473	0.677638	6.25	0.361697
6.425	5.61379	6.172	1.0155	8.462	52.9395	11.879	8.7367					7.474	0.661055	6.251	0.363484
6.426	5.61518	6.172	1.01721	8.464	53.3502	11.883	8.71682					7.476	0.608379	6.252	0.364228
6.427	5.60757	6.173	1.01235	8.466	53.77	11.887	8.70165					7.477	0.618133	6.252	0.362789
6.427	5.59994	6.174	1.00984	8.468	54.1636	11.891	8.70979					7.478	0.67081	6.253	0.36398
6.428	5.60453	6.174	1.00233	8.47	54.6208	11.895	8.70365					7.48	0.738769	6.254	0.363335
6.429	5.60229	6.175	0.999979	8.472	55.1218	11.899	8.69763					7.481	0.780714	6.255	0.361201
6.43	5.60361	6.176	0.997281	8.474	55.5603	11.904	8.70369					7.483	0.799899	6.255	0.358322
6.431	5.60148	6.177	0.996795	8.476	55.9468	11.908	8.71027					7.484	0.757303	6.256	0.352812
6.432	5.59864	6.177	0.997328	8.478	56.3096	11.912	8.70541					7.486	0.743646	6.257	0.351422
6.432	5.6128	6.178	1.00177	8.48	56.7192	11.916	8.71512					7.487	0.783966	6.258	0.347997
6.433	5.63431	6.179	1.00142	8.482	57.1161	11.92	8.70899					7.489	0.777788	6.258	0.342438
6.434	5.64882	6.179	0.997021	8.484	57.5174	11.924	8.69429					7.49	0.825587	6.259	0.341197
6.435	5.65579	6.18	0.992927	8.486	57.9191	11.928	8.69015					7.491	0.88119	6.26	0.34085
6.436	5.64944	6.181	0.990321	8.488	58.3667	11.932	8.69524					7.493	0.860704	6.26	0.338765
6.437	5.64226	6.181	0.987188	8.49	58.7373	11.936	8.69472					7.494	0.865907	6.261	0.336383
6.437	5.64269	6.182	0.986095	8.492	59.1541	11.94	8.68611					7.496	0.857128	6.262	0.33395
6.438	5.64632	6.183	0.987477	8.494	59.5622	11.944	8.6736					7.497	0.866882	6.263	0.331816
6.439	5.651	6.183	0.986534	8.496	59.9511	11.948	8.66905					7.499	0.904276	6.263	0.331618
6.44	5.65235	6.184	0.985759	8.498	60.3469	11.952	8.67202					7.5	0.903951	6.264	0.330426
6.441	5.64457	6.185	0.985174	8.5	60.7508	11.956	8.6756					7.502	0.940369	6.265	0.324569
6.442	5.63114	6.185	0.981533	8.502	61.1623	11.96	8.66083					7.503	0.983291	6.266	0.323676
6.442	5.62517	6.186	0.978283	8.504	61.5707	11.964	8.67254					7.504	0.993371	6.266	0.325413
6.443	5.62224	6.187	0.977709	8.506	61.9423	11.968	8.67116					7.506	0.98264	6.267	0.326356
6.444	5.62599	6.187	0.973151	8.508	62.3658	11.972	8.66667					7.507	0.986542	6.268	0.322782
6.445	5.62962	6.188	0.967934	8.51	62.7895	11.976	8.66793					7.509	0.984591	6.269	0.323229
6.446	5.6336	6.189	0.967485	8.512	63.2167	11.98	8.65988					7.51	1.0028	6.269	0.325959
6.447	5.63932	6.19	0.96573	8.514	63.611	11.984	8.64883					7.512	1.01743	6.27	0.322286
6.447	5.63901	6.19	0.9632	8.516	64.0333	11.988	8.65696					7.513	1.01906	6.271	0.319904
6.448	5.64017	6.191	0.959881	8.518	64.4579	11.992	8.67139					7.515	0.995322	6.271	0.317769
6.449	5.64741	6.192	0.953776	8.52	64.879	11.996	8.65696					7.516	0.962155	6.272	0.312954
6.45	5.6443	6.192	0.951115	8.522	65.3159	12	8.64712					7.517	0.9524	6.273	0.31082
6.451	5.64143	6.193	0.950823	8.524	65.7162	12.004	8.61894					7.519	0.950449	6.274	0.30943
6.452	5.64	6.194	0.948425	8.526	66.0568	12.008	8.60731					7.52	0.966707	6.274	0.308785
6.452	5.6367	6.194	0.943099	8.528	66.4592	12.012	8.59923					7.522	0.975487	6.275	0.307643
6.453	5.64346	6.195	0.945636	8.53	66.8554	12.016	8.59928					7.523	0.965081	6.276	0.306154
6.454	5.63226	6.196	0.944806	8.532	67.2961	12.02	8.57424					7.525	0.933541	6.277	0.305956
6.455	5.62146	6.196	0.944513	8.534	67.7415	12.024	8.57943					7.526	0.916632	6.277	0.307544
6.456	5.61526	6.197	0.938226	8.536	68.1309	12.028	8.55097					7.528	0.927037	6.278	0.308239
6.457	5.60837	6.198	0.937184	8.538	68.5227	12.032	8.53553					7.529	0.916957	6.279	0.304516
6.457	5.6051	6.198	0.937246	8.54	68.9501	12.036	8.52694					7.53	0.938418	6.279	0.303573
6.458	5.59002	6.199	0.936727	8.542	69.376	12.04	8.53582					7.532	0.977763	6.28	0.302531
6.459	5.59675	6.2	0.937232	8.544	69.7943	12.044	8.50278					7.533	0.995972	6.281	0.298312
6.46	5.5998	6.2	0.936957	8.546	70.1838	12.048	8.4987					7.535	0.991745	6.282	0.295284
6.461	5.60426	6.201	0.93351	8.549	70.6012	12.052	8.47982					7.536	0.975487	6.282	0.295036
6.462	5.60529	6.202	0.930743	8.551	71.0457	12.056	8.43459					7.538	0.937768	6.283	0.29588
6.462	5.60194	6.202	0.928239	8.553	71.408	12.06	8.40898					7.539	0.917933	6.284	0.296872
6.463	5.59953	6.203	0.924689	8.555	71.7836	12.064	8.39873					7.541	0.956302	6.285	0.293994
6.464	5.60944	6.204	0.922482	8.557	72.1748	12.068	8.41411					7.542	0.981665	6.285	0.292405
6.465	5.60073	6.205	0.919897	8.559	72.625	12.072	8.39886					7.543	0.97126	6.286	0.290767
6.466	5.60313	6.205	0.917367	8.561	73.1054	12.076	8.41003					7.545	0.97126	6.287	0.290767
6.466	5.6054	6.206	0.915112	8.563	73.574	12.08	8.38726					7.546	0.9524	6.288	0.290271
6.467	5.60543	6.207	0.907944	8.565	73.9986	12.084	8.38706					7.548	0.946222	6.288	0.291661
6.468	5.58867	6.207	0.910638	8.567	74.3777	12.088	8.42243					7.549	0.914681	6.289	0.294391
6.469	5.57383	6.208	0.90537	8.569	74.7911	12.092	8.46135					7.551	0.88184	6.29	0.290767
6.47	5.55952	6.209	0.90541	8.571	75.201	12.096	8.49212					7.552	0.857128	6.29	0.288931
6.471	5.54541	6.209	0.902358	8.573	75.6072	12.1	8.50338					7.554	0.894196	6.291	0.28908
6.471	5.54009	6.21	0.903144	8.575	76.0003	12.104	8.50223					7.555	0.888018	6.292	0.29449
6.472	5.54639	6.211	0.900274	8.577	76.4253	12.108	8.51148					7.556	0.893546	6.293	0.294589
6.473	5.55182	6.211	0.8989	8.579	76.8122	12.112	8.55184					7.558	0.900374	6.293	0.292703
6.474	5.54925	6.212	0.893029	8.581	77.1618	12.116	8.55708					7.559	0.925087	6.294	0.292802
6.475	5.55952	6.213	0.889289	8.583	77.5384	12.12	8.54771					7.561	0.956627	6.295	0.294341
6.476	5.56364	6.213	0.885265	8.585	77.8561	12.124	8.54676					7.562	0.932565	6.296	0.291015
6.476	5.56755	6.214	0.887743	8.587	78.2493	12.128	8.54664					7.564	0.964431	6.296	0.292306
6.477	5.57772	6.215	0.890075	8.589	78.5883	12.132	8.55238					7.565	1.05483	6.297	0.291313
6.478	5.58208	6.215	0.888851	8.591	78.9228	12.136	8.56751					7.567	1.04702	6.298	0.293596
6.479	5.58274	6.216	0.892499	8.593	79.2632	12.14	8.59124					7.568	1.03044	6.299	0.293497
6.48	5.58164	6.217	0.892711	8.595	79.564	12.144	8.57698					7.569	1.04605	6.299	0.295731
6.481	5.58016	6.217	0.891234	8.597	79.8557	12.148	8.5879					7.571	1.08669	6.3	0.301091
6.481	5.583	6.218	0.892843	8.599	80.1963	12.152	8.61438					7.572	1.0945	6.301	0.303573
6.482	5.58873	6.219	0.893778	8.601	80.5327	12.156	8.63143					7.574	1.15595	6.301	0.305807
6.483	5.59848	6.22	0.895471	8.603	80.8965	12.16	8.64635					7.575	1.19074	6.302	0.303921
6.484	5.60298	6.22	0.898147	8.605	81.2998	12.164	8.6513					7.577	1.21773	6.303	0.302878
6.485	5.60637	6.221	0.898699	8.607	81.6574	12.168	8.65277					7.578	1.23919	6.304	0.302382
6.486	5.61837	6.222	0.900695	8.609	82.0018	12.172	8.66093					7.58	1.28537	6.304	0.30407
6.486	5.61683	6.222	0.902479	8.611	82.2875	12.176	8.67056					7.581	1.30553	6.305	0.30536
6.487	5.62087	6.223	0.899309	8.613	82.6495	12.18	8.68583					7.582	1.36275	6.306	0.300843
6.488	5.62112	6.224	0.896589	8.615	83.0202	12.184	8.69519					7.584	1.39397	6.307	0.297468
6.489	5.61675	6.224	0.894553	8.617	83.3402	12.188	8.68535					7.585	1.46583	6.307	0.295582
6.49	5.62066	6.225	0.896458	8.619	83.6386	12.192	8.68021					7.587	1.54159	6.308	0.29588
6.491	5.6237	6.226	0.898531	8.621	84.0289	12.196	8.69339					7.588	1.58191	6.309	0.295334
6.491	5.61684	6.226	0.893914	8.623	84.4422	12.2	8.69898					7.59	1.61443	6.31	0.292504
6.492	5.63198	6.227	0.8896	8.625	84.8212	12.204	8.71766					7.591	1.66548	6.31	0.292356
6.493	5.63414	6.228	0.889695	8.627	85.1966	12.208	8.69285					7.592	1.66808	6.311	0.29181
6.494	5.63644	6.228	0.889172	8.629	85.587	12.212	8.69039					7.594	1.67719	6.312	0.296128
6.495	5.63808	6.229	0.887904	8.631	85.9599	12.216	8.70449					7.595	1.71946	6.312	0.296326
6.496	5.63639	6.23	0.888485	8.633	86.3094	12.22	8.71322					7.597	1.76888	6.313	0.296525
6.496	5.62803	6.23	0.890342	8.635	86.6688	12.224	8.69969					7.598	1.80985	6.314	0.294391
6.497	5.63084	6.231	0.893753	8.637	86.9845	12.228	8.68963					7.6	1.80725	6.315	0.292405
6.498	5.62846	6.232	0.895464	8.639	87.2794	12.232	8.67425					7.601	1.79555	6.315	0.293398
6.499	5.62659	6.233	0.896081	8.641	87.6104	12.236	8.68146					7.603	1.80888	6.316	0.294391
6.5	5.62948	6.233	0.896191	8.643	87.9793	12.24	8.70065					7.604	1.81798	6.317	0.298808
6.501	5.63676	6.234	0.892923	8.646	88.3472	12.244	8.7022					7.605	1.82383	6.318	0.30263
6.501	5.64499	6.235	0.891011	8.648	88.6626	12.248	8.66893					7.607	1.87846	6.318	0.301042
6.502	5.63909	6.235	0.892901	8.65	88.9695	12.252	8.65419					7.608	1.91846	6.319	0.296624
6.503	5.64406	6.236	0.895453	8.652	89.303	12.256	8.67977					7.61	1.93276	6.32	0.294142
6.504	5.65005	6.237	0.898516	8.654	89.6225	12.26	8.66153					7.611	1.97146	6.32	0.291561
6.505	5.6657	6.237	0.897485	8.656	89.8957	12.264	8.65533					7.613	2.03454	6.321	0.290569
6.506	5.6672	6.238	0.897408	8.658	90.1656	12.268	8.62815					7.614	2.07844	6.322	0.287491
6.506	5.67513	6.239	0.899751	8.66	90.4383	12.272	8.59835					7.616	2.13352	6.323	0.285853
6.507	5.69087	6.239	0.903838	8.662	90.7411	12.276	8.60503					7.617	2.15859	6.323	0.28898
6.508	5.68949	6.24	0.904811	8.664	91.041	12.28	8.62378					7.618	2.2033	6.324	0.293299
6.509	5.68613	6.241	0.909903	8.666	91.3152	12.284	8.66208					7.62	2.2311	6.325	0.295681
6.51	5.68211	6.241	0.909797	8.668	91.6187	12.288	8.66862					7.621	2.2273	6.326	0.294788
6.511	5.6783	6.242	0.911745	8.67	91.881	12.292	8.68199					7.623	2.24716	6.326	0.294043
6.511	5.671	6.243	0.91089	8.672	92.1675	12.297	8.7042					7.624	2.23637	6.327	0.295433
6.512	5.67054	6.243	0.910674	8.674	92.4361	12.301	8.72019					7.626	2.21227	6.328	0.293944
6.513	5.66298	6.244	0.91051	8.676	92.6527	12.305	8.72265					7.627	2.19036	6.329	0.291462
6.514	5.66309	6.245	0.90908	8.678	92.8729	12.309	8.72262					7.629	2.20437	6.329	0.291115
6.515	5.66383	6.245	0.906642	8.68	93.0685	12.313	8.68672					7.63	2.1939	6.33	0.29449
6.515	5.66775	6.246	0.906788	8.682	93.323	12.317	8.64783					7.631	2.22385	6.331	0.296227
6.516	5.66931	6.247	0.906573	8.684	93.5503	12.321	8.61848					7.633	2.22411	6.331	0.295185
6.517	5.66241	6.248	0.909896	8.686	93.7713	12.325	8.58761					7.634	2.23933	6.332	0.2931
6.518	5.66008	6.248	0.908393	8.688	94.0257	12.329	8.56107					7.636	2.27675	6.333	0.294391
6.519	5.66059	6.249	0.90329	8.69	94.2234	12.333	8.53764					7.637	2.32491	6.334	0.297667
6.52	5.65496	6.25	0.901433	8.692	94.4359	12.337	8.52003					7.639	2.3729	6.334	0.296674
6.52	5.65748	6.25	0.898973	8.694	94.6229	12.341	8.5119					7.64	2.40126	6.335	0.296277
6.521	5.65525	6.251	0.895116	8.696	94.8274	12.345	8.50913					7.642	2.41602	6.336	0.29583
6.522	5.66182	6.252	0.895036	8.698	95.0275	12.349	8.54112					7.643	2.37277	6.337	0.295185
6.523	5.66088	6.252	0.890664	8.7	95.1973	12.353	8.54306					7.644	2.40536	6.337	0.294639
6.524	5.66746	6.253	0.887637	8.702	95.3367	12.357	8.54122					7.646	2.41674	6.338	0.292107
6.525	5.67248	6.254	0.888101	8.704	95.5104	12.361	8.53478					7.647	2.39586	6.339	0.28903
6.525	5.67772	6.254	0.884526	8.706	95.6803	12.365	8.54308					7.649	2.34188	6.34	0.285059
6.526	5.67394	6.255	0.883298	8.708	95.8677	12.369	8.56845					7.65	2.31847	6.34	0.285357
6.527	5.67703	6.256	0.886274	8.71	96.0835	12.373	8.58267					7.652	2.31522	6.341	0.285357
6.528	5.68167	6.256	0.881054	8.712	96.2641	12.377	8.59699					7.653	2.36123	6.342	0.282974
6.529	5.67844	6.257	0.882717	8.714	96.5328	12.381	8.58859					7.655	2.38048	6.342	0.282577
6.53	5.677	6.258	0.882779	8.716	96.6738	12.385	8.57289					7.656	2.39797	6.343	0.285953
6.53	5.68555	6.258	0.883675	8.718	96.8479	12.389	8.56479					7.657	2.41527	6.344	0.285506
6.531	5.68309	6.259	0.883009	8.72	96.9653	12.393	8.56338					7.659	2.42828	6.345	0.283818
6.532	5.68951	6.26	0.880165	8.722	97.124	12.397	8.55621					7.66	2.4843	6.345	0.286151
6.533	5.69299	6.261	0.886339	8.724	97.3016	12.401	8.53527					7.662	2.51523	6.346	0.287789
6.534	5.6869	6.261	0.889973	8.726	97.4709	12.405	8.53636					7.663	2.56898	6.347	0.287491
6.535	5.68531	6.262	0.887842	8.728	97.6314	12.409	8.51359					7.665	2.58754	6.348	0.283967
6.535	5.69484	6.263	0.887308	8.73	97.7755	12.413	8.49123					7.666	2.59018	6.348	0.282974
6.536	5.67739	6.263	0.887272	8.732	97.9066	12.417	8.47817					7.668	2.58384	6.349	0.281733
6.537	5.67773	6.264	0.886588	8.734	98.0364	12.421	8.4663					7.669	2.56059	6.35	0.279748
6.538	5.67081	6.265	0.884618	8.736	98.2514	12.425	8.45112					7.67	2.50508	6.35	0.279897
6.539	5.67131	6.265	0.878275	8.738	98.4062	12.429	8.45263					7.672	2.47338	6.351	0.282279
6.54	5.67348	6.266	0.875607	8.74	98.5625	12.433	8.42458					7.673	2.46879	6.352	0.280592
6.54	5.66756	6.267	0.877519	8.743	98.7139	12.437	8.39266					7.675	2.47218	6.353	0.277117
6.541	5.6602	6.267	0.877826	8.745	98.824	12.441	8.38197					7.676	2.48775	6.353	0.272998
6.542	5.66354	6.268	0.880615	8.747	98.9274	12.445	8.37915					7.678	2.479	6.354	0.270466
6.543	5.65528	6.269	0.881222	8.749	99.0149	12.449	8.35567					7.679	2.45764	6.355	0.271657
6.544	5.64088	6.269	0.880059	8.751	99.1123	12.453	8.34234					7.681	2.45098	6.356	0.276025
6.545	5.64408	6.27	0.880077	8.753	99.2001	12.457	8.3343					7.682	2.41872	6.356	0.27409
6.545	5.63883	6.271	0.879595	8.755	99.273	12.461	8.34085					7.683	2.41794	6.357	0.275281
6.546	5.64161	6.271	0.881156	8.757	99.3406	12.465	8.35647					7.685	2.44252	6.358	0.274338
6.547	5.64966	6.272	0.879006	8.759	99.402	12.469	8.37917					7.686	2.47302	6.359	0.276075
6.548	5.65451	6.273	0.87655	8.761	99.4674	12.473	8.38038					7.688	2.47455	6.359	0.274586
6.549	5.65526	6.273	0.87284	8.763	99.5121	12.477	8.37154					7.689	2.454	6.36	0.270416
6.55	5.65683	6.274	0.871052	8.765	99.5581	12.481	8.38704					7.691	2.44704	6.361	0.260986
6.55	5.66179	6.275	0.869798	8.767	99.6055	12.485	8.37673					7.692	2.44701	6.361	0.259546
6.551	5.65486	6.276	0.86755	8.769	99.6385	12.489	8.38763					7.694	2.42672	6.362	0.267289
6.552	5.65809	6.276	0.867221	8.771	99.6897	12.493	8.36507					7.695	2.3849	6.363	0.261333
6.553	5.65994	6.277	0.865795	8.773	99.6957	12.497	8.33734					7.696	2.35655	6.364	0.25766
6.554	5.66426	6.278	0.86312	8.775	99.7305	12.501	8.30124					7.698	2.34936	6.364	0.255575
6.555	5.65944	6.278	0.861877	8.777	99.7506	12.505	8.25999					7.699	2.33519	6.365	0.254483
6.555	5.6469	6.279	0.864871	8.779	99.776	12.509	8.24376					7.701	2.37616	6.366	0.251604
6.556	5.64239	6.28	0.867579	8.781	99.8028	12.513	8.22501					7.702	2.39163	6.367	0.24947
6.557	5.63953	6.28	0.868453	8.783	99.8527	12.517	8.21722					7.704	2.43865	6.367	0.247237
6.558	5.63792	6.281	0.869133	8.785	99.9074	12.521	8.20908					7.705	2.42243	6.368	0.246045
6.559	5.63209	6.282	0.868895	8.787	99.9477	12.525	8.21783					7.707	2.49107	6.369	0.248775
6.56	5.62912	6.282	0.867927	8.789	99.9379	12.529	8.20691					7.708	2.46148	6.37	0.246641
6.56	5.62365	6.283	0.867634	8.791	99.9678	12.533	8.19801					7.709	2.48785	6.37	0.245847
6.561	5.62928	6.284	0.865748	8.793	99.9514	12.537	8.19794					7.711	2.43745	6.371	0.244258
6.562	5.61691	6.284	0.863584	8.795	99.9652	12.541	8.18763					7.712	2.42932	6.372	0.243017
6.563	5.61543	6.285	0.85983	8.797	99.9907	12.545	8.17866					7.714	2.5002	6.372	0.244358
6.564	5.61833	6.286	0.854628	8.799	100	12.549	8.15785					7.715	2.50603	6.373	0.240685
6.565	5.61324	6.286	0.851107	8.801	99.9745	12.553	8.13826					7.717	2.51168	6.374	0.240387
6.565	5.61427	6.287	0.849521	8.803	99.9923	12.557	8.12035					7.718	2.51266	6.375	0.23994
6.566	5.62093	6.288	0.848735	8.805	99.9459	12.561	8.11349					7.72	2.48788	6.375	0.245499
6.567	5.60647	6.289	0.84838	8.807	99.9437	12.565	8.1132					7.721	2.46554	6.376	0.247088
6.568	5.61069	6.289	0.846015	8.809	99.8963	12.569	8.1235					7.722	2.46561	6.377	0.249718
6.569	5.60802	6.29	0.842934	8.811	99.861	12.573	8.13408					7.724	2.51438	6.378	0.254682
6.569	5.59813	6.291	0.844655	8.813	99.8058	12.577	8.14757					7.725	2.52251	6.378	0.26039
6.57	5.59891	6.291	0.845164	8.815	99.7933	12.581	8.16932					7.727	2.5138	6.379	0.261978
6.571	5.59701	6.292	0.846162	8.817	99.7814	12.585	8.17534					7.728	2.54664	6.38	0.264907
6.572	5.58638	6.293	0.845211	8.819	99.7599	12.589	8.15672					7.73	2.58504	6.381	0.270962
6.573	5.58734	6.293	0.844122	8.821	99.7211	12.593	8.15052					7.731	2.61619	6.381	0.270416
6.574	5.58076	6.294	0.840232	8.823	99.7055	12.597	8.13786					7.732	2.66441	6.382	0.271508
6.574	5.57619	6.295	0.836255	8.825	99.639	12.601	8.13293					7.734	2.69088	6.383	0.271062
6.575	5.565	6.295	0.837249	8.827	99.5745	12.605	8.08158					7.735	2.7337	6.383	0.275281
6.576	5.55108	6.296	0.840382	8.829	99.5445	12.609	8.07072					7.737	2.75325	6.384	0.279649
6.577	5.54827	6.297	0.840397	8.831	99.5187	12.613	8.02153					7.738	2.79854	6.385	0.280393
6.578	5.54045	6.297	0.837999	8.833	99.4897	12.617	8.0217					7.74	2.82215	6.386	0.280443
6.579	5.53951	6.298	0.835096	8.835	99.4594	12.621	7.99302					7.741	2.8693	6.386	0.280294
6.579	5.55053	6.299	0.837257	8.837	99.3821	12.625	7.98077					7.743	2.88942	6.387	0.283074
6.58	5.54761	6.299	0.841033	8.84	99.3052	12.629	8.0009					7.744	2.9049	6.388	0.284513
6.581	5.54308	6.3	0.836833	8.842	99.2069	12.633	7.96673					7.745	2.90276	6.389	0.284364
6.582	5.54537	6.301	0.833181	8.844	99.1272	12.637	7.95809					7.747	2.9515	6.389	0.286945
6.583	5.53565	6.301	0.834537	8.846	99.0651	12.641	7.945					7.748	2.98213	6.39	0.288782
6.584	5.5237	6.302	0.834895	8.848	98.9691	12.645	7.95674					7.75	2.97312	6.391	0.288037
6.584	5.52454	6.303	0.835385	8.85	98.8151	12.649	7.93498					7.751	2.97494	6.391	0.288831
6.585	5.52353	6.304	0.837114	8.852	98.7359	12.653	7.94205					7.753	2.99738	6.392	0.289824
6.586	5.52293	6.304	0.838514	8.854	98.62	12.657	7.93712					7.754	3.06287	6.393	0.289179
6.587	5.52695	6.305	0.839304	8.856	98.5347	12.661	7.90635					7.756	3.13144	6.394	0.285456
6.588	5.52557	6.306	0.84092	8.858	98.4422	12.665	7.90614					7.757	3.16474	6.394	0.284513
6.589	5.51634	6.306	0.843449	8.86	98.3285	12.669	7.90875					7.758	3.17088	6.395	0.285258
6.589	5.50752	6.307	0.845467	8.862	98.1821	12.673	7.8928					7.76	3.1728	6.396	0.282528
6.59	5.50392	6.308	0.846129	8.864	98.0197	12.677	7.85969					7.761	3.22161	6.397	0.282379
6.591	5.50586	6.308	0.846472	8.866	97.8463	12.681	7.81867					7.763	3.24375	6.397	0.285655
6.592	5.51033	6.309	0.848062	8.868	97.6691	12.685	7.80882					7.764	3.21133	6.398	0.290122
6.593	5.5068	6.31	0.848201	8.87	97.5262	12.69	7.77613					7.766	3.18083	6.399	0.295582
6.594	5.50034	6.31	0.848907	8.872	97.4373	12.694	7.74004					7.767	3.17992	6.4	0.300496
6.594	5.48766	6.311	0.851546	8.874	97.2822	12.698	7.72377					7.769	3.19589	6.4	0.300297
6.595	5.48509	6.312	0.857029	8.876	97.1835	12.702	7.68473					7.77	3.18636	6.401	0.299602
6.596	5.488	6.312	0.857479	8.878	97.0493	12.706	7.66194					7.771	3.18701	6.402	0.300545
6.597	5.47812	6.313	0.854573	8.88	96.8583	12.71	7.65949					7.773	3.17251	6.402	0.303375
6.598	5.48086	6.314	0.852146	8.882	96.7103	12.714	7.66014					7.774	3.15043	6.403	0.305509
6.599	5.47908	6.314	0.85144	8.884	96.5494	12.718	7.64139					7.776	3.15544	6.404	0.307792
6.599	5.48439	6.315	0.852807	8.886	96.3779	12.722	7.62482					7.777	3.14786	6.405	0.309281
6.6	5.47673	6.316	0.853882	8.888	96.2067	12.726	7.61857					7.779	3.17336	6.405	0.3068
6.601	5.47165	6.317	0.854529	8.89	96.0468	12.73	7.61424					7.78	3.22697	6.406	0.30397
6.602	5.45094	6.317	0.858214	8.892	95.8661	12.734	7.63263					7.782	3.2632	6.407	0.303821
6.603	5.43493	6.318	0.860338	8.894	95.7107	12.738	7.63415					7.783	3.29812	6.408	0.300992
6.604	5.42817	6.319	0.862169	8.896	95.5583	12.742	7.62417					7.784	3.32605	6.408	0.296326
6.604	5.42738	6.319	0.868767	8.898	95.3987	12.746	7.61822					7.786	3.37434	6.409	0.293001
6.605	5.4311	6.32	0.872781	8.9	95.2248	12.75	7.61844					7.787	3.364	6.41	0.295185
6.606	5.42799	6.321	0.874602	8.902	95.0318	12.754	7.62285					7.789	3.41027	6.411	0.298064
6.607	5.43182	6.321	0.876967	8.904	94.8277	12.758	7.63238					7.79	3.3732	6.411	0.298759
6.608	5.42991	6.322	0.879748	8.906	94.6432	12.762	7.63757					7.792	3.3799	6.412	0.298908
6.609	5.42567	6.323	0.88052	8.908	94.4873	12.766	7.6272					7.793	3.37564	6.413	0.294639
6.609	5.42687	6.323	0.883254	8.91	94.2969	12.77	7.61965					7.795	3.40142	6.413	0.293944
6.61	5.42432	6.324	0.886548	8.912	94.0948	12.774	7.5976					7.796	3.41726	6.414	0.294688
6.611	5.42309	6.325	0.887436	8.914	93.8977	12.778	7.56897					7.797	3.39066	6.415	0.29588
6.612	5.42297	6.325	0.886756	8.916	93.6992	12.782	7.5462					7.799	3.40773	6.416	0.293398
6.613	5.43048	6.326	0.887739	8.918	93.4907	12.786	7.5361					7.8	3.48044	6.416	0.292306
6.614	5.43778	6.327	0.887886	8.92	93.2637	12.79	7.52875					7.802	3.52417	6.417	0.289229
6.614	5.44129	6.327	0.891856	8.922	93.087	12.794	7.48894					7.803	3.56017	6.418	0.285655
6.615	5.43397	6.328	0.89497	8.924	92.8703	12.798	7.46291					7.805	3.58904	6.419	0.285853
6.616	5.42645	6.329	0.893862	8.926	92.6613	12.802	7.44645					7.806	3.66539	6.419	0.28764
6.617	5.43791	6.329	0.892546	8.928	92.52	12.806	7.44419					7.808	3.68097	6.42	0.282131
6.618	5.43079	6.33	0.893343	8.93	92.3569	12.81	7.42344					7.809	3.6717	6.421	0.28625
6.618	5.43511	6.331	0.897116	8.932	92.1408	12.814	7.40799					7.81	3.73624	6.421	0.285407
6.619	5.43948	6.332	0.897587	8.934	91.9328	12.818	7.3664					7.812	3.77946	6.422	0.284066
6.62	5.43981	6.332	0.901038	8.937	91.723	12.822	7.33947					7.813	3.78489	6.423	0.282825
6.621	5.44273	6.333	0.899404	8.939	91.5216	12.826	7.30652					7.815	3.74337	6.424	0.276075
6.622	5.44382	6.334	0.897218	8.941	91.3014	12.83	7.28434					7.816	3.71618	6.424	0.276869
6.623	5.4399	6.334	0.902943	8.943	91.0545	12.834	7.25273					7.818	3.7115	6.425	0.281187
6.623	5.43657	6.335	0.905915	8.945	90.8334	12.838	7.21213					7.819	3.68672	6.426	0.277266
6.624	5.43366	6.336	0.904928	8.947	90.6451	12.842	7.1851					7.821	3.67323	6.427	0.281237
6.625	5.44136	6.336	0.903805	8.949	90.4528	12.846	7.14985					7.822	3.66468	6.427	0.281535
6.626	5.43586	6.337	0.904449	8.951	90.2672	12.85	7.13146					7.823	3.6689	6.428	0.280542
6.627	5.43643	6.338	0.904007	8.953	90.0521	12.854	7.11739					7.825	3.66074	6.429	0.282726
6.628	5.44091	6.338	0.9017	8.955	89.7783	12.858	7.10233					7.826	3.65307	6.43	0.288633
6.628	5.44388	6.339	0.900669	8.957	89.5008	12.862	7.07707					7.828	3.65008	6.43	0.287739
6.629	5.4456	6.34	0.901375	8.959	89.2535	12.866	7.03945					7.829	3.67586	6.431	0.287491
6.63	5.44827	6.34	0.898253	8.961	89.0083	12.87	7.01712					7.831	3.69355	6.432	0.287094
6.631	5.45457	6.341	0.898384	8.963	88.6643	12.874	7.00533					7.832	3.71999	6.432	0.291611
6.632	5.45874	6.342	0.898622	8.965	88.3944	12.878	7.01976					7.834	3.75263	6.433	0.294788
6.633	5.46253	6.342	0.893413	8.967	88.1671	12.882	7.01528					7.835	3.7672	6.434	0.289526
6.633	5.46108	6.343	0.887911	8.969	87.9159	12.886	6.99903					7.836	3.77039	6.435	0.282577
6.634	5.45732	6.344	0.888233	8.971	87.7186	12.89	6.97871					7.838	3.77318	6.435	0.278458
6.635	5.4541	6.345	0.886676	8.973	87.4544	12.894	6.97183					7.839	3.76795	6.436	0.276274
6.636	5.44961	6.345	0.883576	8.975	87.1952	12.898	6.98446					7.841	3.74346	6.437	0.281982
6.637	5.45243	6.346	0.881021	8.977	86.9055	12.902	6.97212					7.842	3.72291	6.438	0.280493
6.638	5.46117	6.347	0.881434	8.979	86.644	12.906	6.9615					7.844	3.74297	6.438	0.282528
6.638	5.46511	6.347	0.88139	8.981	86.3417	12.91	6.95737					7.845	3.73667	6.439	0.283223
6.639	5.46556	6.348	0.881101	8.983	86.0461	12.914	6.92938					7.847	3.7314	6.44	0.285059
6.64	5.46111	6.349	0.880414	8.985	85.8057	12.918	6.92095					7.848	3.73049	6.441	0.285953
6.641	5.46007	6.349	0.877881	8.987	85.5577	12.922	6.89675					7.849	3.7538	6.441	0.284414
6.642	5.46617	6.35	0.876561	8.989	85.3263	12.926	6.90139					7.851	3.77022	6.442	0.286598
6.643	5.46526	6.351	0.876385	8.991	85.0973	12.93	6.8776					7.852	3.73364	6.443	0.292356
6.643	5.46298	6.351	0.872781	8.993	84.8549	12.934	6.85959					7.854	3.7458	6.443	0.290718
6.644	5.47216	6.352	0.869338	8.995	84.5948	12.938	6.85797					7.855	3.74753	6.444	0.296128
6.645	5.47901	6.353	0.871736	8.997	84.3389	12.942	6.81961					7.857	3.75953	6.445	0.3
6.646	5.47855	6.353	0.870781	8.999	84.0756	12.946	6.79163					7.858	3.79097	6.446	0.304566
6.647	5.48128	6.354	0.868475	9.001	83.8055	12.95	6.77211					7.86	3.8281	6.446	0.306502
6.648	5.48809	6.355	0.868062	9.003	83.5564	12.954	6.75109					7.861	3.83591	6.447	0.309331
6.648	5.49871	6.355	0.865459	9.005	83.2821	12.958	6.73271					7.862	3.91141	6.448	0.309331
6.649	5.5021	6.356	0.861376	9.007	83.0463	12.962	6.71579					7.864	3.94171	6.449	0.311515
6.65	5.50447	6.357	0.858788	9.009	82.8165	12.966	6.70249					7.865	3.90152	6.449	0.317471
6.651	5.50819	6.357	0.855545	9.011	82.5375	12.97	6.68285					7.867	3.89411	6.45	0.314493
6.652	5.51901	6.358	0.852208	9.013	82.3217	12.974	6.68382					7.868	3.91349	6.451	0.311664
6.653	5.51662	6.359	0.8486	9.015	82.0995	12.978	6.68819					7.87	3.92741	6.452	0.311614
6.653	5.51429	6.36	0.845792	9.017	81.8326	12.982	6.69021					7.871	3.92741	6.452	0.315436
6.654	5.52429	6.36	0.844041	9.019	81.5541	12.986	6.67275					7.873	3.95628	6.453	0.315784
6.655	5.52648	6.361	0.844454	9.021	81.2696	12.99	6.64972					7.874	3.9543	6.454	0.317521
6.656	5.53036	6.362	0.845343	9.023	81.0107	12.994	6.63931					7.875	3.9741	6.454	0.318216
6.657	5.52782	6.362	0.842513	9.025	80.7656	12.998	6.64519					7.877	3.9687	6.455	0.320896
6.658	5.52433	6.363	0.84206	9.027	80.5294	13.002	6.6412					7.878	3.97384	6.456	0.32035
6.658	5.52843	6.364	0.841252	9.029	80.2778	13.006	6.64584					7.88	4.00987	6.457	0.322832
[truncated: 17,041 more rows]

## Sheet: Figure 5
Figure 2B/D - % cells with WT-like stalks											Figure 2B/E - stalk/pseudostalk length
	WT-like stalks			pseudo-stalks			unstalk				BacA	BacA F134R	BacAL46R	BacAI56R	BacAV79R	BacAL46R F134R	BacAI56R F134R	BacAV79R F134R
BacA	41.2327	47.6048	61.8045	0.42508	4.49102	3.90977	58.3422	47.9042	34.2857		10.531	3.108	1.609	1.883	1.11	0.55	1.718	0.593
BacA F134R	35.9477	19.646	52.1542	6.20915	9.9115	0.680272	57.8431	70.4425	47.1655		17.029	2.319	2.391	1.458	1.143	1.009	2.073	0.642
BacAL46R	3.24748	6.98152	1.373	38.2979	68.5832	60.8696	58.4546	24.4353	37.7574		15.47	2.056	2.608	0.876	1.372	2.658	1.072	1.267
BacAI56R	0.743889	0.228311	1.50376	38.1509	66.6667	54.8872	61.1052	33.105	43.609		15.772	1.974	1.719	1.743	1.075	2.504	1.109	1.172
BacAV79R	0.362319	2.25564	1.69173	41.8478	60.9023	55.2632	57.7899	36.8421	43.0451		9.495	2.052	1.618	2.231	1.759	1.596	0.883	1.489
BacAL46R F134R	2.20507	0.244499	1.00503	43.5502	61.8582	60.0503	54.2448	37.8973	38.9447		13.843	2.78	1.552	2.084	1.196	1.224	1.109	3.296
BacAI56R F134R	1.96281	0	0.846024	41.219	65.6934	56.8528	56.8182	34.3066	42.3012		11.861	3.27	0.758	1.408	0.666	1.855	0.669	1.083
BacAV79R F134R	1.96592	0	0.936037	41.2844	61.2245	60.0624	56.7497	38.7755	39.0016		8.749	1.519	0.848	0.771	1.75	4.306	0.643	0.987
											10.831	3.705	2.578	1.903	0.891	0.752	1.886	1.282
											6.022	2.182	1.924	2.138	1.103	0.806	1.666	1.049
											8.159	2.09	2.048	0.895	0.757	2.055	1.476	2.011
											16.285	1.8	2.325	1.033	1.014	1.813	0.926	1.837
											14.466	1.274	1.807	0.88	1.111	2.162	0.987	2.361
											15.274	0.99	1.125	0.916	1.693	1.411	2.117	1.615
											16.324	5.844	1.157	1.298	0.738	1.942	1.419	0.947
											12.179	1.212	0.599	1.34	1.602	1.296	1.175	2.795
											7.178	8.592	2.093	2.047	1.447	0.867	1.152	1.451
											20.914	2.91	1.875	1.737	1.277	1.508	0.703	0.812
											11.884	1.341	1.42	1.055	1.402	1.235	1.231	1.367
											11.537	2.152	1.329	1.329	0.622	0.66	0.86	3.871
											11.563	1.837	1.401	2.549	1.343	0.66	1.544	0.707
											14.588	9.358	1.446	1.434	0.77	1.586	1.874	0.863
											8.434	0.849	1.027	1.873	0.867	1.43	4.895	0.778
											19.988	1.052	1.314	3.128	1.413	0.557	1.384	1.081
											11.277	0.599	2.469	3.247	1.126	1.191	0.88	1.619
											11.23	2.191	1.142	3.086	1.424	1.101	1.219	1.624
											14.352	4.596	1.611	1.779	1.351	0.867	2.627	1.465
											14.404	1.334	1.36	1.951	0.763	0.781	2.826	0.707
											15.979	2.075	2.673	1.921	1.749	1.246	3.943	1.768
											16.856	0.706	1.154	1.196	0.622	2.404	1.141	1.224
											6.027	1.069	0.97	0.891	0.948	1.095	1.649	1.622
											13.417	0.77	1.55	0.919	1.387	1.039	0.938	1.679
											13.917	0	0.703	0.781	1.46	0.895	1.048	0.739
											12.414	0.763	1.701	2.071	1.574	0.813	1.205	1.4
											8.541	0.77	1.648	0.912	0.46	1.488	0.706	1.556
											12.009	0.83	0.867	0.948	0.824	1.277	0.77	2.483
											8.811	0.915	1.081	2.034	1.681	1.413	1.86	1.559
											7.555	0.973	1.008	1.19	0.849	1.108	1.055	0.807
											12.811	1.442	0.681	2.345	0.671	0.492		1.757
											11.799	3.859	1.218	1.476	1.135	0.454		1.953
											6.263	2.732	1.193	0.713	0.729	2.678		1.672
											8.101	2.345	0.802	1.136	1.51	1.806		0.891
											20.991	4.95	1.523	1.208	1.391	1.184		1.435
											26.865	4.083	0.906	1.568	1.139	1.029		1.183
											11.642	0.669	0.89	0.492	1.718	0.696		0.597
											7.071	1.717	1.35	1.56	2.754	1.019		1.044
											2.453	0.753	1.046	1.569	0.736	2.301		1.161
											1.86	1.064	0.645	1.387	0.753	1.857		1.411
											24.888	2.24	1.703	0.868	2.188	1.392		0.839
											8.652	1.58	0.787	2.434	1.523	0.717		2.564
											9.96	1.845	2.199	1.135	1.044	0.561		0.976
											12.99	1.055	1.903	1.313	1.459	2.051		0.99
											20.037	0.798	1.061	1.721	0.811	2.815		1.051
											15.145	0.738	1.847	2.428	1.032	0.658		1.461
											15.752	1.645	1.594	1.577	1.531	0.66		0
											14.928	1.144	1.636	2.345	0.96	0.908		1.046
											13.666	1.821	1.816	2.094	1.128	1.018		1.672
											11.77	3.084	1.095	1.681	1.737	2.099		1.15
											14.595	0.718	1.722	0.853	1.858	0.88		1.003
											11.633	1.646	1.791	1.535	0.793	1.186		2.248
											6.824	4.605	1.21	1.338	1.476	0.959		1.266
											8.083	4.139	1.199	0.696	2.009	0.905		1.913
											15.661	1.471	0.703	0.923	1.672	1.187		1.43
											17.882		1.237	0.561	1.049	0.923		4.47
											23.601		1.492	1.876	3.428	2.356		0.702
											14.854		1.695	1.552	1.564	1.304		0.702
											17.59		1.235	3.736	2.844	0.642		1.209
											13.46		1.803	0.642	2.784	1.725		0.753
											17.229		1.09	2.923	3.008	1.127		1.433
											8.259		0.779	2.564	2.981	1.151		3.612
											5.746		1.809	1.818	1.984	1.303
											12.452		2.892	1.484	1.587	0.703
											14.346		2.343	3.323	1.396	1.227
											11.354		1.895	3.037	2.104	0.708
											10.696		0.671	1.269	3.162	1.084
											12.05		0.564	1.654	1.773	0.607
											8.446		4.607	2.037	0.492	0.44
											8.535		0.593	0.891	2.434	0.958
											16.482		0.555	0.66	1.804	1.814
											17.288		0.837	1.465	0.769	0.989
											14.85		0.492	1.497	0.888	1.302
											15.399		0.55	1.891	1.617	0.739
											18.073		0.44	1.523	0.657	2.4
											16.338		1.76	1.104	2.408	2.125
											12.502		2.085	1.294	3.971	1.415
											11.987		3.187	2.908	0.806	0.813
											14.353		2.619	2.794	2.631	1.236
											10.325		2.273	0.809	1.221	1.32
											12.232		2.382	1.017	1.546	1.207
											12.925		2.345	0.888	0.739	1.259
											15.982		2.777	1.942	2.316	0.593
											11.954		1.648	2.142	0.497	0.801
											21.237		1.537	1.343	1.609	0.794
											16.435		0.922	0.739	1.064	0
											8.595		3.557	0.599	2.325	0.725
											14.471		2.895	0.965	0.757	0.781
											16.649		0.497	1.866	1.503	1.001
											11.71		1.871	1.527	1.464	0.973
											15.735		1.251	1.927	0.998	1.984
											13.388		1.811	1.094	1.399	3.434
											13.761		3.293	1.79	1.903	1.034
											15.345		1.303	1.776	0.824	1.714
											12.597		2.049	0.877	0.701	1.448
											12.479		2.186	1.112	1.051	0.807
											12.462		2.244	0.941	1.548	1.836
											10.968		2.159	1.222	2.038	1.454
											6.803		3.7	1.436	1.231	0.891
											11.983		1.294	1.205	0.46	1.142
											5.4		1.335	1.344	2.757	1.672
											6.222		1.048	1.384	3.216	2.511
											6.509		0.685	2.447	1.936	0.824
											9.244		0.795	1.958	2.612	0.561
											10.428		2.283	2.966	2.04	1.3
											12.379		1.113		1.822	1.223
											12.821		0.891		0.801	1.813
											15.69		0.893		1.908	1.388
											16.13		0.999		0.741	2.248
											32.062		0.55		0.816	0.592
											16.592		1.725		0.806	0.798
											14.727		1.574		0.696	0.645
											13.195		0.592		2.561	1.017
											11.257		2.095		0.98	2.414
											11.025		1.865		0.706	2.059
											7.839		1.378		1.135	1.497
											14.862		1.137		1.366	1.005
											13.614		1.756		1.049	1.107
											13.344		1.684		2.12	0.593
											12.7		2.019		1.534	1.034
											18.614		1.383		1.779	0.906
											23.158		0		1.138	1.625
											8.222		0.497		0.995	0.779
											10.494		1.026		0.963	2.605
											4.153		1.843		0.739	1.158
											7.337		1.368		1.161	1.902
											13.617		2.208		0.707	2.068
											14.71		1.843		1.023	2.011
											9.04		1.06		1.461	1.057
											8.162		2.078		1.582	1.293
											15.76		0.783		1.209	1.14
											12.194		0.99		1.062	0.702
											22.976		1.316		1.543	1.367
											7.682		0.627		0.593	1.362
											6.394		1.601		1.972	1.262
											20.166		1.094		2.38	1.582
											16.689		2.011		0.817	1.549
											20.886		1.183		0.865	1.385
											8.323		0.923		0.794	0.824
											8.62		1.735		1.128	1.38
											25.018		1.267		0.923	1.223
											25.042		1.592		1.194	0.497
											13.615		2.243		1.051	1.137
											9.115		1.508		1.43	1.597
											19.363		1.275		1.452	1.533
											11.607		2.043		2.037	1.714
											17.711		1.954		0.904	0.641
											13.215		1.452		1.635
											14.787		1.364		0.765
											8.616		1.779		1.792
											5.659		1.379		2.226
											6.645		2.459		0.916
											8.759		1.118		1
											19.005		0.89		1.189
											6.557		2.084		1.648
											4.509		1.751		2.096
											22.326		0.968		1.166
											19.844		1.722		0.779
											27.877		1.516		0.855
											26.165		1.781
											14.484		1.118
											5.73		1.318
											8.546		2.823
											2.533		1.784
											7.791		2.242
											29.192		1.4
											15.646		0.909
											17.556		2.368
											13.963		2.209
											9.704		0
											13.592		0.927
											12.003		1.135
											9.543		1.371
											16.147		1.652
											12.805		1.873
											12.768		1.114
											9.265		1.503
											7.733		1.65
											9.199		1.207
											8.24		1.53
											19.939		1.386
													2.023
													1.502
													1.724

## Sheet: Figure S3
														BacA foci per cell										BacA foci per cell
BacA foci per cell	bacA-mVenus			bacA ΔN-mVenus			bacA ΔC-mVenus							bacA ΔN-mVenus			bacA ΔC-mVenus			bacA-mVenus					bacA ΔN			bacA ΔC			WT
	replicate 1	replicate 2	replicate 3	replicate 1	replicate 2	replicate 3	replicate 1	replicate 2	replicate 3				cell 1	1	1	4	3	1	4	2	1	7		cell1	6	0	2	4	1	3	4	2	2
0	8.1	8.3	17.03	6.9	21.96	48.2	7.7	10.6	23				cell2	1	1	4	5	4	3	4	2	6		cell2	5	1	3	4	1	4	4	1	1
1	21.5	54.1	33.6	31.7	65.43	39.1	21.7	57.1	56.3				cell3	1	1	4	3	2	3	1	1	6		cell3	5	1	1	4	3	2	4	1	1
2	38.4	26.4	28.72	48.2	10.46	8.8	41	24.7	17.6				cell4	4	1	3	3	3	3	4	3	6		cell4	4	1	2	4	2	1	4	2	3
3	18.6	8.4	11.12	10.5	1.71	3.2	21.1	6.5	2.8				cell5	4	1	3	4	1	3	4	2	6		cell5	4	2	2	4	3	2	4	2	2
4	9.3	2.4	6.7	2.3	0.3	0.7	7.3	0.9	0.3				cell6	4	2	3	2	1	3	2	1	5		cell6	4	3	1	4	1	1	4	2	2
5+	4.4	0.4	3.4	0.12	0.29	0	1.5	0.1	0				cell7	4	3	3	6	1	3	3	4	5		cell7	4	1	1	4	1	1	4	1	2
													cell8	1	1	3	4	1	3	2	3	5		cell8	4	1	0	4	1	1	4	1	2
SpmX foci per cell	WT			bacA ΔN			bacA ΔC						cell9	2	2	3	4	2	3	3	1	5		cell9	4	3	2	4	1	1	4	2	3
													cell10	2	5	3	5	0	3	4	3	5		cell10	4	3	1	3	2	2	4	1	2
0	7.1	3.7	3.8	3.8	3.49	8.2	11.1	3	8.4				cell11	2	2	3	4	0	3	3	1	5		cell11	3	1	4	3	3	1	4	1	2
1	39.8	33.5	39.7	39.7	27.24	36.2	44.1	32.9	42				cell12	3	1	3	3	1	2	5	2	5		cell12	3	2	1	3	1	1	4	2	1
2	31.5	42.1	41.4	38.3	40.03	34.8	29.2	36.4	32.5				cell13	2	1	3	5	1	2	3	2	5		cell13	3	2	1	3	3	3	4	2	1
3	17.6	18.1	13.1	13.4	21.93	15.4	13.8	20.1	13.5				cell14	2	3	3	3	1	2	5	1	5		cell14	3	2	2	3	1	3	4	1	4
4	4.1	2.3	1.7	3.3	6.31	4.1	1.9	6.1	3.1				cell15	2	1	3	4	3	2	1	1	5		cell15	3	3	2	3	2	3	4	1	1
5+	0	0.5	0.3	1.5	1.66	0	0	2.1	0.5				cell16	1	2	3	3	1	2	3	3	5		cell16	3	4	1	3	3	1	4	2	1
	replicate 1	replicate 2	replicate 3	replicate 1	replicate 2	replicate 3	replicate 1	replicate 2	replicate 3				cell17	3	3	2	3	3	2	1	1	5		cell17	3	1	1	3	2	1	4	2	2
													cell18	2	1	2	4	1	2	4	3	5		cell18	3	1	1	3	4	1	3	3	2
													cell19	2	2	2	4	1	2	3	3	5		cell19	3	1	1	3	1	1	3	1	2
													cell20	2	2	2	2	1	2	3	2	5		cell20	3	1	1	3	3	2	3	1	1
													cell21	4	1	2	4	1	2	4	4	5		cell21	3	2	2	3	2	1	3	0	0
													cell22	3	1	2	2	2	2	4	1	5		cell22	3	3	0	3	1	1	3	1	2
													cell23	2	1	2	4	1	2	3	4	5		cell23	3	2	2	3	1	1	3	1	1
													cell24	2	1	2	3	2	2	5	2	5		cell24	3	1	1	3	4	2	3	1	1
													cell25	4	2	2	3	2	2	2	2	5		cell25	3	2	2	3	4	1	3	3	2
													cell26	3	2	2	3	1	2	3	3	5		cell26	3	3	4	3	5	3	3	1	1
													cell27	2	3	2	2	3	2	2	2	5		cell27	3	1	1	3	2	2	3	3	3
													cell28	4	4	2	3	1	2	5	3	5		cell28	3	4	2	3	1	2	3	1	1
													cell29	4	1	2	3	1	2	2	4	5		cell29	3	6	2	3	2	3	3	3	2
													cell30	2	1	2	2	2	2	4	1	5		cell30	3	2	2	3	1	1	3	1	1
													cell31	7	1	2	4	1	2	6	2	4		cell31	3	3	1	3	3	1	3	3	2
													cell32	2	1	2	4	1	2	5	3	4		cell32	3	1	3	3	2	1	3	3	2
													cell33	4	1	2	2	2	2	2	4	4		cell33	3	2	1	3	2	1	3	3	1
													cell34	2	2	2	4	1	2	4	4	4		cell34	3	2	1	3	3	2	3	2	2
													cell35	2	4	2	4	2	2	5	3	4		cell35	3	3	2	3	3	1	3	2	2
													cell36	4	1	2	3	2	2	2	2	4		cell36	3	2	2	3	2	2	3	1	2
													cell37	1	3	2	4	2	2	3	3	4		cell37	3	3	1	3	2	1	3	1	4
													cell38	2	1	2	4	1	2	4	4	4		cell38	3	2	4	3	1	1	3	2	2
													cell39	1	0	2	4	2	2	4	2	4		cell39	2	3	3	3	3	1	3	3	1
													cell40	3	1	2	2	2	2	4	3	4		cell40	2	3	1	3	3	2	3	2	1
													cell41	2	1	2	4	1	2	4	2	4		cell41	2	2	3	3	1	2	3	1	1
													cell42	2	2	2	3	1	2	5	3	4		cell42	2	2	2	3	4	1	3	2	2
													cell43	2	1	2	4	1	2	3	1	4		cell43	2	3	1	3	2	2	3	2	1
													cell44	3	3	2	2	1	2	5	2	4		cell44	2	4	0	3	1	0	3	2	3
													cell45	1	1	2	3	1	2	2	4	4		cell45	2	3	1	3	1	2	3	2	3
													cell46	1	7	2	3	1	2	4	2	4		cell46	2	2	2	3	4	1	3	2	2
													cell47	1	1	2	5	2	2	2	2	4		cell47	2	2	3	3	2	2	3	2	2
													cell48	3	1	2	2	1	2	4	2	4		cell48	2	3	1	3	3	1	3	3	3
													cell49	2	2	2	4	2	2	3	1	4		cell49	2	2	3	3	2	2	3	2	2
													cell50	3	2	2	4	2	2	3	2	4		cell50	2	2	2	3	3	2	3	2	2
													cell51	2	2	2	4	1	2	2	4	4		cell51	2	3	0	3	2	2	3	1	1
													cell52	1	5	2	5	1	2	1	3	4		cell52	2	1	1	3	2	1	3	3	2
													cell53	3	1	1	3	1	2	5	2	4		cell53	2	3	0	3	3	1	3	1	1
													cell54	2	2	1	2	1	2	5	2	4		cell54	2	2	1	3	2	1	3	3	1
													cell55	2	2	1	2	4	2	2	2	4		cell55	2	1	3	3	4	2	3	2	2
													cell56	2	2	1	2	1	2	1	3	4		cell56	2	1	0	3	1	1	3	3	2
													cell57	2	3	1	3	3	2	2	2	4		cell57	2	3	2	3	4	1	3	3	2
													cell58	3	1	1	4	1	2	5	2	4		cell58	2	2	2	3	2	3	3	3	2
													cell59	2	1	1	3	2	2	3	1	4		cell59	2	2	3	3	1	1	3	3	1
													cell60	2	1	1	2	1	2	3	3	4		cell60	2	2	2	3	3	3	3	3	2
													cell61	3	2	1	3	2	2	1	2	4		cell61	2	2	1	3	3	1	3	3	1
													cell62	2	2	1	3	1	2	4	2	4		cell62	2	1	1	3	2	3	3	3	1
													cell63	3	1	1	2	1	2	6	1	4		cell63	2	1	0	3	3	2	3	2	1
													cell64	1	2	1	4	1	2	2	4	4		cell64	2	3	2	3	3	2	3	2	3
													cell65	2	1	1	2	0	2	3	2	4		cell65	2	1	1	3	3	1	3	2	1
													cell66	2	2	1	4	1	2	4	1	4		cell66	2	2	2	3	4	3	3	2	1
													cell67	2	1	1	2	1	2	2	4	4		cell67	2	2	1	3	3	3	3	1	2
													cell68	4	3	1	4	1	2	6	1	4		cell68	2	2	2	3	1	3	3	1	1
													cell69	3	1	1	4	2	2	3	2	4		cell69	2	0	2	3	2	2	3	2	1
													cell70	3	0	1	1	3	2	3	3	4		cell70	2	3	0	3	4	3	3	1	1
													cell71	3	0	1	4	1	2	2	3	4		cell71	2	0	2	3	3	1	3	2	2
													cell72	2	1	1	2	2	2	4	3	4		cell72	2	3	2	3	2	2	3	1	2
													cell73	2	2	1	3	1	2	3	2	4		cell73	2	1	1	3	2	1	3	3	2
													cell74	2	1	1	5	2	2	2	1	4		cell74	2	3	3	3	1	3	3	3	1
													cell75	2	1	1	3	2	1	4	3	4		cell75	2	2	3	3	1	2	3	1	3
													cell76	3	1	1	4	2	1	3	2	4		cell76	2	3	3	2	1	2	3	3	3
													cell77	4	6	1	3	1	1	2	2	4		cell77	2	2	2	2	2	2	3	3	2
													cell78	2	1	1	3	1	1	3	2	4		cell78	2	1	1	2	3	3	3	1	1
													cell79	2	1	1	1	2	1	3	4	4		cell79	2	3	1	2	3	4	3	2	1
													cell80	1	1	1	3	2	1	3	3	4		cell80	2	1	2	2	2	2	3	2	2
													cell81	2	1	1	2	3	1	3	1	4		cell81	2	2	3	2	3	2	3	1	2
													cell82	2	1	1	6	1	1	6	1	4		cell82	2	2	3	2	3	2	3	3	1
													cell83	3	1	1	3	1	1	3	2	4		cell83	2	2	1	2	3	3	3	2	1
													cell84	5	1	1	2	2	1	4	3	4		cell84	2	1	2	2	1	3	3	2	2
													cell85	3	3	1	4	2	1	1	1	4		cell85	2	1	2	2	4	1	3	2	1
													cell86	2	3	1	2	1	1	2	2	4		cell86	2	1	5	2	3	1	3	2	2
													cell87	2	2	1	4	2	1	6	2	4		cell87	2	1	3	2	3	2	3	1	3
													cell88	5	3	1	3	1	1	3	3	4		cell88	2	2	1	2	0	2	3	3	3
													cell89	1	1	1	4	1	1	2	3	4		cell89	2	3	2	2	3	1	3	2	2
													cell90	2	1	1	2	2	1	4	1	3		cell90	2	2	2	2	4	2	2	1	1
													cell91	2	2	1	5	1	1	4	3	3		cell91	2	1	2	2	2	3	2	1	2
													cell92	2	1	1	4	1	1	3	3	3		cell92	2	2	2	2	2	1	2	1	1
													cell93	3	1	1	4	1	1	3	2	3		cell93	2	2	2	2	3	3	2	2	2
													cell94	2	1	1	5	0	1	5	2	3		cell94	2	1	1	2	1	2	2	1	2
													cell95	2	1	1	4	3	1	5	3	3		cell95	2	3	1	2	1	1	2	2	3
													cell96	2	1	1	3	2	1	2	4	3		cell96	2	2	1	2	2	2	2	2	2
													cell97	2	1	1	2	2	1	5	3	3		cell97	2	1	3	2	4	1	2	0	2
													cell98	3	1	1	5	2	1	4	1	3		cell98	2	4	2	2	3	0	2	1	2
													cell99	2	1	1	3	1	1	2	1	3		cell99	2	6	1	2	2	2	2	3	2
													cell100	4	1	1	4	1	1	5	3	3		cell100	2	4	3	2	4	3	2	3	2
													cell101	2	2	1	3	2	1	3	1	3		cell101	2	2	2	2	2	3	2	3	1
													cell102	4	1	1	3	1	1	6	1	3		cell102	2	4	2	2	3	1	2	3	2
													cell103	3	3	1	2	1	1	3	1	3		cell103	2	2	1	2	1	3	2	1	2
													cell104	2	2	1	3	1	1	2	2	3		cell104	2	2	1	2	2	1	2	2	2
													cell105	4	1	1	2	0	1	2	5	3		cell105	2	2	1	2	1	1	2	1	3
													cell106	2	1	1	3	1	1	1	6	3		cell106	2	0	0	2	2	1	2	2	2
													cell107	2	1	1	4	3	1	3	3	3		cell107	2	2	0	2	2	0	2	2	3
													cell108	3	2	1	2	1	1	3	2	3		cell108	2	2	1	2	0	1	2	3	2
													cell109	3	1	1	4	1	1	4	1	3		cell109	2	1	3	2	2	1	2	2	3
													cell110	5	1	1	2	2	1	2	2	3		cell110	2	2	3	2	5	0	2	3	3
													cell111	3	1	1	4	2	1	6	2	3		cell111	2	4	2	2	1	1	2	1	3
													cell112	2	1	1	5	2	1	3	1	3		cell112	2	3	2	2	1	2	2	1	2
													cell113	2	3	1	2	1	1	2	3	3		cell113	2	1	2	2	2	0	2	2	2
													cell114	3	1	1	2	1	1	3	4	3		cell114	2	2	1	2	1	2	2	3	2
													cell115	2	1	1	4	1	1	3	1	3		cell115	2	1	1	2	3	3	2	3	2
													cell116	0	1	1	3	3	1	3	4	3		cell116	2	1	1	2	2	0	2	2	2
													cell117	4	1	1	2	3	1	5	2	3		cell117	2	5	1	2	1	2	2	2	2
													cell118	1	1	1	3	1	1	4	3	3		cell118	2	2	1	2	2	1	2	3	1
													cell119	3	2	1	2	1	1	3	2	3		cell119	1	2	2	2	1	3	2	4	4
													cell120	2	1	1	6	2	1	3	2	3		cell120	1	2	2	2	1	0	2	1	2
													cell121	2	2	1	3	2	1	7	1	3		cell121	1	1	2	2	1	1	2	1	2
													cell122	1	1	1	1	1	1	3	3	3		cell122	1	2	2	2	2	2	2	0	2
													cell123	1	3	1	4	3	1	3	2	3		cell123	1	3	2	2	2	1	2	1	2
													cell124	2	1	1	2	1	1	2	2	3		cell124	1	1	2	2	1	2	2	3	1
													cell125	2	1	1	4	2	1	4	1	3		cell125	1	4	2	2	1	2	2	2	3
													cell126	2	2	1	3	1	1	4	2	3		cell126	1	3	0	2	1	2	2	1	2
													cell127	2	1	1	3	1	1	2	3	3		cell127	1	2	2	2	1	2	2	3	4
													cell128	1	2	1	2	1	1	3	3	3		cell128	1	3	3	2	1	1	2	3	2
													cell129	3	2	1	4	3	1	4	2	3		cell129	1	2	1	2	3	1	2	2	1
													cell130	2	2	1	3	1	1	3	2	3		cell130	1	2	1	2	3	2	2	2	2
													cell131	2	1	1	3	1	1	4	2	3		cell131	1	1	1	2	3	2	2	1	2
													cell132	1	1	1	1	1	1	4	2	3		cell132	1	2	2	2	0	0	2	2	1
													cell133	1	1	1	2	1	1	6	3	3		cell133	1	3	1	2	3	1	2	2	1
													cell134	2	2	1	3	4	1	3	2	3		cell134	1	2	1	2	2	2	2	2	1
													cell135	3	2	1	2	2	1	2	2	3		cell135	1	2	4	2	2	5	2	3	2
													cell136	2	1	1	3	0	1	3	2	3		cell136	1	2	3	2	1	2	2	2	2
													cell137	2	1	1	1	3	1	2	1	3		cell137	1	1	1	2	1	1	2	1	2
													cell138	2	1	1	2	1	1	3	2	3		cell138	1	3	1	2	3	1	2	2	1
													cell139	2	1	1	2	4	1	3	2	3		cell139	1	1	1	2	3	1	2	1	1
													cell140	2	1	1	3	1	1	3	2	3		cell140	1	2	1	2	3	2	2	1	2
													cell141	3	1	1	3	2	1	3	0	3		cell141	1	2	2	2	2	1	2	3	1
													cell142	3	0	1	3	1	1	2	2	3		cell142	1	4	0	2	1	1	2	2	3
													cell143	2	1	1	3	1	1	2	4	3		cell143	1	1	4	2	2	2	2	2	2
													cell144	2	1	1	4	1	1	2	1	3		cell144	1	1	4	2	1	1	2	2	3
													cell145	2	1	1	3	1	1	3	2	3		cell145	1	2	1	2	2	2	2	1	2
													cell146	1	1	1	3	2	1	3	3	3		cell146	1	1	0	2	1	1	2	2	0
													cell147	1	1	1	2	3	1	3	2	3		cell147	1	2	1	2	1	0	2	1	2
													cell148	2	2	1	3	1	1	4	2	3		cell148	1	3	3	2	3	1	2	3	3
													cell149	2	2	1	2	2	1	4	2	3		cell149	1	5	2	2	3	1	2	3	3
													cell150	2	1	1	2	0	1	4	2	3		cell150	1	1	2	2	1	2	2	1	1
													cell151	3	1	1	4	3	1	4	2	3		cell151	1	3	2	2	2	1	2	1	1
													cell152	2	1	1	3	1	1	4	2	3		cell152	1	2	2	2	2	0	2	1	2
													cell153	2	3	1	3	1	1	4	3	3		cell153	1	2	3	2	1	3	2	1	2
													cell154	3	1	1	3	3	1	4	2	3		cell154	1	3	2	2	2	3	2	2	2
													cell155	2	1	1	2	1	1	3	2	3		cell155	1	2	1	2	1	3	2	1	4
													cell156	2	2	1	3	1	1	3	2	3		cell156	1	3	3	2	4	1	2	1	1
													cell157	4	2	1	4	2	1	4	2	3		cell157	1	2	4	2	3	3	2	3	1
													cell158	2	1	1	2	1	1	2	4	3		cell158	1	3	3	2	2	2	2	1	2
													cell159	2	2	1	2	1	1	5	2	3		cell159	1	3	3	2	3	2	2	1	2
													cell160	3	2	1	3	1	1	2	2	3		cell160	1	1	1	2	2	1	2	1	4
													cell161	2	1	1	3	1	1	3	2	3		cell161	1	2	2	2	2	2	2	1	3
													cell162	2	3	1	3	1	1	3	3	3		cell162	1	3	2	2	1	1	2	1	2
													cell163	2	2	1	4	1	1	1	2	3		cell163	1	3	2	2	1	2	2	1	2
													cell164	4	1	1	2	1	1	3	0	3		cell164	1	2	0	2	3	3	2	1	1
													cell165	1	1	1	2	1	1	3	2	3		cell165	1	4	1	2	3	1	2	2	1
													cell166	3	1	1	2	1	1	3	3	3		cell166	1	1	2	2	2	1	2	1	3
													cell167	2	1	1	2	2	1	3	1	3		cell167	1	4	2	2	1	1	2	3	1
													cell168	4	1	1	3	1	1	5	2	3		cell168	1	1	2	2	2	3	2	4	2
													cell169	1	1	1	2	1	1	4	3	3		cell169	1	3	2	2	2	0	2	2	2
													cell170	2	1	1	0	1	1	7	4	3		cell170	1	2	0	2	1	3	2	3	1
													cell171	2	1	1	3	2	1	3	4	3		cell171	1	2	1	2	2	1	2	3	3
													cell172	3	1	1	2	2	1	3	2	3		cell172	1	2	2	2	1	2	2	1	2
													cell173	4	1	1	4	1	1	3	1	3		cell173	1	1	2	2	3	1	2	3	2
													cell174	2	2	1	3	2	1	3	2	3		cell174	1	2	1	2	3	1	2	3	0
													cell175	3	1	1	3	1	1	5	3	3		cell175	1	3	2	2	3	1	2	1	2
													cell176	2	3	1	3	2	1	3	4	3		cell176	1	2	1	2	2	1	2	3	3
													cell177	3	1	1	3	3	1	3	1	3		cell177	1	2	2	2	4	2	2	3	2
													cell178	2	1	1	3	1	1	3	2	3		cell178	1	1	2	2	2	1	2	3	1
													cell179	3	1	1	2	1	1	2	1	3		cell179	1	1	3	2	1	1	2	2	2
													cell180	2	2	1	4	2	1	3	2	3		cell180	1	6	2	2	1	1	2	2	1
													cell181	2	2	1	3	2	1	2	2	3		cell181	1	1	2	2	2	2	2	3	2
													cell182	2	1	1	4	2	1	3	4	3		cell182	1	2	4	2	1	2	2	3	3
													cell183	2	1	1	5	1	1	4	2	3		cell183	1	1	1	2	2	2	2	3	4
													cell184	4	2	1	3	2	1	3	3	3		cell184	1	1	1	2	1	1	2	2	1
													cell185	1	1	1	2	1	1	2	3	3		cell185	1	1	1	2	2	0	2	1	2
													cell186	2	1	1	4	1	1	5	1	3		cell186	1	1	2	2	2	1	2	1	2
													cell187	2	1	1	4	1	1	3	2	3		cell187	1	2	2	2	2	2	2	2	3
													cell188	2	1	1	3	2	1	3	2	2		cell188	1	0	0	2	2	2	2	3	1
													cell189	2	2	1	2	3	1	2	2	2		cell189	1	1	1	2	1	1	2	2	3
													cell190	3	2	1	4	1	1	4	2	2		cell190	1	2	1	2	2	3	2	1	1
													cell191	2	1	1	1	1	1	2	2	2		cell191	1	3	1	2	1	2	2	2	2
													cell192	3	2	1	3	1	1	2	3	2		cell192	1	2	2	2	2	1	2	1	3
													cell193	2	2	1	3	3	1	3	2	2		cell193	1	2	2	2	2	1	2	4	1
													cell194	1	1	1	2	1	1	4	1	2		cell194	1	2	1	2	2	1	2	2	1
													cell195	3	2	1	3	1	1	6	3	2		cell195	1	3	1	2	0	2	2	3	3
													cell196	2	1	1	4	1	1	3	1	2		cell196	1	2	1	2	2	2	2	3	2
													cell197	1	1	1	4	1	1	5	1	2		cell197	1	1	0	2	2	1	2	2	1
													cell198	1	1	1	3	1	1	8	2	2		cell198	1	3	3	2	2	2	2	3	1
													cell199	1	1	1	2	2	1	4	2	2		cell199	1	1	5	2	3	2	2	2	2
													cell200	2	1	1	3	2	1	3	2	2		cell200	1	3	1	2	2	1	2	4	2
													cell201	2	2	1	2	2	1	5	3	2		cell201	1	2	3	2	4	2	2	2	2
													cell202	3	2	1	3	3	1	5	2	2		cell202	0	1	2	2	2	4	2	2	2
													cell203	2	1	1	3	1	1	4	1	2		cell203	0	1	4	2	1	1	2	2	2
													cell204	4	1	1	3	2	1	3	2	2		cell204	0	2	2	2	2	3	2	1	1
													cell205	2	2	1	1	2	1	5	1	2		cell205	0	1	0	2	1	2	2	2	1
													cell206	2	1	1	4	1	1	3	3	2		cell206	0	2	2	2	3	1	2	3	2
													cell207	2	1	1	4	1	1	1	2	2		cell207	0	1	2	2	1	1	2	2	1
													cell208	2	1	1	2	1	1	3	2	2		cell208	0	2	1	2	2	1	2	1	1
													cell209	4	2	1	3	0	1	2	4	2		cell209	0	3	0	2	1	1	2	2	2
													cell210	3	2	1	3	1	1	5	1	2		cell210		2	3	2	0	1	2	2	1
													cell211	1	2	1	1	2	1	4	4	2		cell211		3	1	2	3	4	2	2	2
													cell212	3	1	0	3	2	1	3	2	2		cell212		3	2	2	0	2	2	4	2
													cell213	3	1	0	3	3	1	5	3	2		cell213		2	2	2	1	1	2	1	1
													cell214	2	1	0	2	1	1	3	2	2		cell214		2	1	2	2	2	2	2	1
													cell215	2	1	0	4	1	1	3	2	2		cell215		5	1	2	2	2	2	1	1
													cell216	3	1	0	1	3	1	4	2	2		cell216		2	3	1	1	1	2	2	1
													cell217	1	0	0	4	2	1	3	1	2		cell217		2	2	1	3	2	2	3	1
													cell218	2	1	0	2	1	1	4	2	2		cell218		2	1	1	3	1	2	2	1
													cell219	5	1	0	3	1	1	4	2	2		cell219		3	2	1	3	2	1	3	2
													cell220	1	4	0	2	2	1	2	1	2		cell220		4	1	1	0	2	1	2	1
													cell221	2	1	0	3	1	1	3	2	2		cell221		4	2	1	3	2	1	2	1
													cell222	2	1	0	3	3	1	4	1	2		cell222		2	2	1	2	2	1	3	2
													cell223	2	1	0	3	2	1	2	1	2		cell223		1	3	1	2	1	1	1	2
													cell224	2	3	0	6	2	1	6	1	2		cell224		4	1	1	2	2	1	2	3
													cell225	6	1	0	3	2	1	2	1	2		cell225		2	1	1	2	1	1	1	1
													cell226	2	1	0	4	3	1	5	2	2		cell226		3	2	1	1	1	1	1	3
													cell227	2	1	0	2	1	1	6	2	2		cell227		2	2	1	2	2	1	3	1
													cell228	3	1	0	4	1	1	2	1	2		cell228		3	1	1	3	4	1	1	2
													cell229	2	1	0	2	1	1	4	1	2		cell229		3	1	1	1	1	1	2	2
													cell230	4	1	0	3	2	1	2	1	2		cell230		3	1	1	1	1	1	0	1
													cell231	2	2	0	3	1	1	3	3	2		cell231		1	2	1	2	3	1	2	2
													cell232	2	2	0	2	2	1	3	3	2		cell232		3	1	1	4	3	1	2	0
													cell233	3	0	0	3	1	1	3	2	2		cell233		3	5	1	2	2	1	2	1
													cell234	2	1	0	4	2	1	3	2	2		cell234		1	1	1	3	2	1	1	2
													cell235	3	2	0	2	2	1	3	2	2		cell235		1	2	1	2	1	1	1	2
													cell236	1	2	0	5	2	1	4	1	2		cell236		3	1	1	2	1	1	2	1
													cell237	4	1	0	2	2	1	5	2	2		cell237		1	4	1	2	3	1	3	2
													cell238	1	1	0	3	2	1	3	3	2		cell238		4	4	1	1	2	1	1	2
													cell239	3	2	0	3	1	1	2	3	2		cell239		2	4	1	3	0	1	1	4
													cell240	2	2	0	4	2	1	3	1	2		cell240		2	2	1	2	1	1	2	2
													cell241	2	0	0	2	2	1	4	2	2		cell241		1	3	1	1	1	1	3	3
													cell242	2	1	0	3	1	1	2	2	2		cell242		2	1	1	1	3	1	2	2
													cell243	4	1	0	3	2	1	2	4	2		cell243		1	3	1	2	2	1	2	1
													cell244	3	1	0	2	2	1	4	2	2		cell244		2	0	1	2	3	1	2	1
													cell245	1	2	0	4	1	1	5	1	2		cell245		1	2	1	1	1	1	1	2
													cell246	2	1	0	1	1	1	5	3	2		cell246		4	0	1	2	3	1	1	1
													cell247	2	1	0	3	2	1	5	3	2		cell247		3	1	1	1	1	1	2	2
													cell248	3	1	0	3	2	1	3	3	2		cell248		1	3	1	1	0	1	2	1
													cell249	3	2	0	2	2	1	2	2	2		cell249		1	2	1	2	1	1	1	0
													cell250	4	0	0	1	0	1	5	3	2		cell250		1	1	1	3	3	1	1	1
													cell251	2	1	0	4	2	1	3	3	2		cell251		3	2	1	3	1	1	4	1
													cell252	2	1	0	3	1	1	4	2	2		cell252		2	0	1	1	1	1	2	3
													cell253	1	1	0	3	2	1	3	3	2		cell253		2	6	1	2	1	1	0	1
													cell254	1	1	0	2	1	1	3	2	2		cell254		0	2	1	1	1	1	1	2
													cell255	3	2	0	2	2	1	3	2	2		cell255		2	2	1	2	6	1	2	1
													cell256	1	1	0	2	2	1	2	1	2		cell256		1	1	1	2	3	1	1	1
													cell257	3	1	0	2	1	1	3	2	2		cell257		2	3	1	2	2	1	2	2
													cell258	2	1	0	3	2	1	5	0	2		cell258		1	3	1	2	1	1	0	1
													cell259	2	1	0	3	2	1	6	0	2		cell259		2	3	1	1	1	1	2	2
													cell260	1	1	0	2	1	1	6	1	2		cell260		3	2	1	1	1	1	3	2
													cell261	3	2	0	4	1	1	7	2	2		cell261		1	1	1	2	1	1	2	1
													cell262	3	1	0	4	1	1	3	1	2		cell262		1	2	1	1	1	1	0	2
													cell263	5	1	0	3	1	1	2	2	2		cell263		3	1	1	1	4	1	2	2
													cell264	2	1	0	4	4	1	4	2	2		cell264		4	1	1	2	2	1	3	1
													cell265	2	1	0	3	3	1	4	3	2		cell265		3	2	1	2	4	1	2	3
													cell266	1	0	0	2	1	1	4	2	2		cell266		1	3	1	3	2	1	6	1
													cell267	2	1	0	4	2	1	4	1	2		cell267		1	2	1	5	1	1	2	1
													cell268	2	2	0	4	1	1	2	1	2		cell268		1	3	1	5	1	1	1	1
													cell269	1	1	0	1	2	1	4	1	2		cell269		2	2	1	3	1	1	3	2
													cell270	1	0	0	2	1	1	2	2	2		cell270		2	1	1	2	2	1	3	1
													cell271	2	1	0	3	1	1	3	2	2		cell271		1	2	1	1	2	1	2	3
													cell272	1	3	0	3	2	1	4	3	2		cell272		1	1	1	2	3	1	2	1
													cell273	2	1	0	3	1	1	4	1	2		cell273		1	1	1	0	4	1	0	2
													cell274	2	1	0	3	3	1	4	2	2		cell274		0	3	1	1	2	1	3	2
													cell275	1	1	0	3	1	1	3	2	2		cell275		2	2	1	3	3	1	0	2
													cell276	4	1	0	2	3	0	1	3	2		cell276		3	2	1	3	2	1	2	3
													cell277	1	1	0	1	1	0	2	2	2		cell277		2	1	1	1	4	1	2	2
													cell278	2	1	0	3	1	0	4	1	2		cell278		1	2	1	1	2	1	3	1
													cell279	2	1	0	2	2	0	3	1	2		cell279		2	1	1	2	2	1	1	2
													cell280	2	1	0	3	0	0	5	1	2		cell280		2	2	1	3	1	1	2	2
													cell281	3	1	0	4	1	0	2	1	2		cell281		1	3	1	3	1	1	0	2
													cell282	2	2	0	3	2	0	2	4	2		cell282		2	2	1	2	3	1	1	1
													cell283	2	1	0	3	3	0	3	2	2		cell283		4	2	1	2	2	1	1	3
													cell284	2	1	0	2	3	0	2	3	2		cell284		1	1	1	2	1	1	1	1
													cell285	4	0	0	4	1	0	3	1	2		cell285		3	2	1	3	1	1	1	1
													cell286	2	1	0	3	2	0	3	3	2		cell286		3	3	1	4	1	1	2	1
													cell287	2	2	0	3	1	0	6	2	2		cell287		2	3	1	4	1	1	1	0
													cell288	1	1	0	2	2	0	1	3	2		cell288		2	0	1	1	2	1	0	2
													cell289	1	2	0	3	2	0	2	1	2		cell289		2	1	1	1	2	1	1	1
													cell290	1	2	0	3	2	0	4	2	2		cell290		2	2	1	4	1	1	2	1
													cell291	2	1	0	5	1	0	3	1	2		cell291		1	3	1	2	1	1	2	2
													cell292	2	1	0	2	2	0	2	1	2		cell292		1	2	1	2	3	1	3	2
													cell293	2	1	0	3	3	0	3	1	2		cell293		2	3	1	1	3	1	1	1
													cell294	1	1	0	4	1	0	2	2	2		cell294		1	2	1	2	4	1	1	2
													cell295	1	1	0	2	2	0	3	1	2		cell295		2	3	1	4	1	1	2	2
													cell296	3	0	0	2	3	0	3	2	2		cell296		4	2	1	2	2	1	2	2
													cell297	1	1	0	3	3	0	3	1	2		cell297		2	2	1	1	2	1	1	1
													cell298	3	3	0	4	1	0	3	2	2		cell298		6	2	1	4	2	1	2	1
													cell299	2	0	0	3	1	0	3	2	2		cell299		1	1	1	3	1	1	2	2
													cell300	1	0	0	3	1	0	4	2	2		cell300		3	1	1	4	1	1	2	1
													cell301	2	1	0	2	1	0	1	1	2		cell301		3	3	1	1	2	1	2	2
													cell302	1	1	0	4	2	0	3	1	2		cell302		2	4	1	2	2	1	3	2
													cell303	1	0	0	4	1	0	3	1	2		cell303		3	1	1	1	2	1	2	1
													cell304	2	1	0	2	1	0	4	3	2		cell304		2	2	1	1	1	1	1	1
													cell305	2	1	0	3	2	0	3	1	2		cell305		3	5	1	2	1	1	3	3
													cell306	2	1	0	3	1	0	3	0	2		cell306		2	2	1	5	3	1	2	3
													cell307	2	1	0	3	1	0	2	1	2		cell307		2	2	1	2	1	1	2	1
													cell308	1	0	0	2	2	0	4	2	2		cell308		2	1	1	1	2	1	2	1
													cell309	1	1	0	2	3	0	2	2	2		cell309		3	2	1	2	0	1	1	1
													cell310	2	1	0	3	1	0	3	3	2		cell310		4	0	1	2	2	1	1	1
													cell311	4	1	0	3	3	0	4	1	2		cell311		2	1	1	2	1	1	2	1
													cell312	2	1	0	2	2	0	3	2	2		cell312		2	2	1	2	2	1	1	2
													cell313	5	1	0	2	1	0	0	1	2		cell313		2	1	1	1	1	1	1	2
													cell314	3	1	0	2	2	0	0	4	2		cell314		2	3	1	1	0	1	1	3
													cell315	3	1	0	3	2	0	2	2	2		cell315		3	2	1	3	1	1	2	1
													cell316	3	1	0	5	3	0	3	3	2		cell316		2	2	1	3	0	1	2	1
													cell317	1	1	0	4	2	0	2	3	2		cell317		0	1	1	2	2	1	1	1
													cell318	3	1	0	2	2	0	4	2	2		cell318		1	1	1	4	2	1	2	1
													cell319	2	1	0	3	3	0	2	1	2		cell319		1	4	1	1	0	1	2	2
													cell320	1	1	0	1	1	0	4	2	2		cell320		2	1	1	1	2	1	2	2
													cell321	2	1	0	3	2	0	5	1	2		cell321		2	1	1	2	1	1	2	2
													cell322	2	1	0	2	3	0	2	2	2		cell322		2	1	1	2	0	1	1	1
													cell323	2	1	0	3	1	0	2	1	2		cell323		2	2	1	1	1	1	4	2
													cell324	3	0	0	3	1	0	2	4	2		cell324		2	1	1	1	1	1	1	1
													cell325	2	4	0	2	2	0	4	2	2		cell325		2	1	1	1	1	1	2	2
													cell326	2	1	0	3	1	0	1	3	2		cell326		2	1	1	1	1	1	1	2
													cell327	1	1	0	1	1	0	4	2	2		cell327		1	3	1	1	1	1	3	2
													cell328	3	0	0	2	1	0	4	2	2		cell328		1	2	1	2	1	1	1	2
													cell329	2	1	0	2	1	0	2	3	2		cell329		0	1	1	2	1	1	1	2
													cell330	1	1	0	4	2	0	4	2	2		cell330		1	1	1	2	1	1	2	1
													cell331	2	1	0	3	3	0	2	4	2		cell331		0	2	1	1	1	1	1	1
													cell332	3	2	0	4	2	0	3	2	2		cell332		1	2	1	3	1	1	1	3
													cell333	2	3	0	4	3	0	4	5	2		cell333		0	0	1	2	2	1	3	2
													cell334	2	1	0	3	1	0	4	2	2		cell334		2	1	1	1	3	1	1	1
													cell335	2	2	0	4	3	0	3	2	2		cell335		3	1	1	2	2	1	2	1
													cell336	3	1	0	3	2	0	3	2	2		cell336		1	2	1	1	0	1	3	2
													cell337	2	0	0	2	3	0	2	2	2		cell337		1	1	1	3	1	1	1	1
													cell338	2	1	0	1	2	0	3	2	2		cell338		3	1	1	3	2	1	4	2
													cell339	2	1	0	2	1	0	5	2	2		cell339		1	1	1	2	2	1	2	2
													cell340	2	1	0	2	1	0	4	2	2		cell340		1	3	1	1	1	1	2	2
													cell341	2	1	0	2	1	0	3	1	2		cell341		2	1	1	1	1	1	2	1
													cell342	3	1	0	2	1	0	6	4	2		cell342		3	4	1	1	1	1	1	2
													cell343	2	1	0	1	1	0	4	1	2		cell343		3	1	1	2	1	1	2	3
													cell344	0	1	0	3	2	0	3	2	2		cell344		3	1	1	1	1	1	1	2
													cell345	3	1	0	4	4	0	4	1	2		cell345		1	1	1	1	2	1	2	3
													cell346	2	2	0	3	1	0	3	1	2		cell346		2	1	1	1	1	1	2	2
													cell347	2	1	0	2	2	0	4	2	2		cell347		2	2	1	1	1	1	1	1
													cell348	3	1	0	4	2	0	4	1	2		cell348		4	2	1	0	1	1	3	1
													cell349	1	1	0	3	1	0	3	1	2		cell349		1	3	1	1	2	1	3	1
													cell350	2	1	0	2	1	0	2	2	2		cell350		1	1	1	1	2	1	2	2
													cell351	2	1	0	3	1	0	2	2	2		cell351		2	1	1	1	1	1	1	2
													cell352	2	1	0	3	1	0	3	1	2		cell352		1	2	1	0	0	1	0	1
													cell353	3	2	0	4	2	0	6	1	2		cell353		2	3	1	0	1	1	2	2
													cell354	2	0	0	4	2	0	3	2	2		cell354		2	1	1	1	1	1	2	4
													cell355	0	1	0	3	2	0	4	3	2		cell355		3	1	1	1	1	1	3	1
													cell356	1	1	0	2	2	0	4	2	2		cell356		1	1	1	1	0	1	2	1
													cell357	4	2	0	2	2	0	4	2	2		cell357		3	0	1	2	1	1	2	1
													cell358	2	0	0	4	2		4	1	2		cell358		2	2	1	1	1	1	1	3
													cell359	3	1	0	2	2		2	1	2		cell359		3	1	1	2	1	1	2	1
													cell360	3	2	0	2	2		4	2	2		cell360		3	3	1	3	0	1	2	1
													cell361	4	1	0	3	1		2	3	2		cell361		3	3	1	1	1	1	1	2
													cell362	2	1	0	3	1		3	2	2		cell362		2	3	1	2	3	1	2	2
													cell363	4	0	0	3	2		3	1	2		cell363		2	2	1	1	0	1	2	1
													cell364	1	1	0	2	2		3	4	2		cell364		2	1	1	1	0	1	1	2
													cell365	3	1	0	5	3		2	2	2		cell365		1	3	1	2	2	1	3	2
													cell366	2	2	0	1	1		1	3	2		cell366		2	2	1	1	2	1	1	1
													cell367	2	1	0	3	1		3	2	2		cell367		2	0	1	2	0	1	1	1
													cell368	3	2	0	3	1		2	5	2		cell368		1	0	1	3	1	1	1	1
													cell369	2	2	0	3	2		4	2	2		cell369		2	2	1	2	1	1	2	3
													cell370	1	1	0	3	0		3	3	2		cell370		3	2	1	3	3	1	2	2
													cell371	2	1	0	2	3		4	2	2		cell371		3	2	1	2	2	1	1	2
													cell372	3	1	0	2	2		5	1	2		cell372		2	2	1	2	2	1	3	1
													cell373	1	2	0	2	1		2	1	2		cell373		3	1	1	4	0	1	4	2
													cell374	3	1	0	4	1		2	3	2		cell374		1	2	1	4	1	1	3	2
													cell375	2	0	0	2	1		4	1	2		cell375		1	0	1	1	0	1	1	1
													cell376	3	0	0	2	1		2	3	2		cell376		2	1	1	1	3	1	2	2
													cell377	2	2	0	2	2		5	1	2		cell377		3	3	1	2	4	1	2	3
													cell378	1	1	0	2	1		3	2	2		cell378		2	2	1	1	1	1	2	1
													cell379	3	1	0	4	1		2	1	2		cell379		2	2	1	4	2	1	1	3
													cell380	1	1	0	4	2		3	2	2		cell380		2	1	1	3	0	1	2	0
													cell381	2	1	0	4	1		2	2	2		cell381		3	1	1	3	2	1	1	3
													cell382	3	1	0	3	1		4	1	2		cell382		3	2	1	3	1	0	1	2
													cell383	2	2	0	2	3		2	3	2		cell383		2	1	1	1	0	0	3	3
													cell384	3	1	0	2	3		1	3	2		cell384		3	1	1	1	3	0	3	1
													cell385	3	0	0	2	2		5	1	2		cell385		2	3	1	1	1	0	2	2
													cell386	2	1	0	4	2		5	2	2		cell386		2	2	1	1	1	0	2	3
													cell387	1	2	0	2	2		1	2	2		cell387		4	3	1	2	3	0	2	2
													cell388	1	1	0	4	3		2	1	2		cell388		1	0	1	1	3	0	4	2
													cell389	3	1	0	3	1		2	3	2		cell389		2	1	1	1	0	0	2	2
													cell390	2	1	0	4	2		3	2	2		cell390		2	2	1	1	1	0	2	2
													cell391	2	1	0	3	2		5	2	2		cell391		1	1	1	4	0	0	3	1
													cell392	3	1	0	3	1		1	2	2		cell392		2	2	1	2	3	0	2	2
													cell393	2	2	0	3	1		4	2	2		cell393		2	2	1	1	1	0	2	2
													cell394	2	1	0	3	2		3	1	2		cell394		2	2	1	1	3	0	2	1
													cell395	3	1	0	2	2		3	2	2		cell395		2	1	1	0	0	0	1	2
													cell396	1	2	0	2	4		2	2	2		cell396		2	0	1	4	0	0	1	2
													cell397	3	1	0	2	1		4	1	2		cell397		3	0	1	2	0	0	3	2
													cell398	2	1	0	2	2		3	1	2		cell398		3	0	1	4	1	0	1	3
													cell399	3	1	0	3	2		2	1	2		cell399		1	2	1	3	1	0	2	2
													cell400	2	0	0	4	3		1	3	2		cell400		2	1	1	2	1	0	1	1
													cell401	1	1	0	3	3		4	1	2		cell401		1	3	1	4	2	0	3	2
													cell402	2	1	0	3	2		5	4	2		cell402		2	2	1	3	0	0	2	2
													cell403	1	1	0	3	2		3	1	2		cell403		2	0	1	1	2	0	0	1
													cell404	1	1	0	3	1		3	2	2		cell404		2	0	1	1	2	0	1	2
													cell405	3	0	0	4	1		4	2	2		cell405		5	2	1	2	1	0	1	2
													cell406	3	2	0	2	1		3	1	2		cell406		1	2	1	1	1	0	2	1
													cell407	1	1	0	1	1		6	2	2		cell407		1	1	1	1	1	0	1	3
													cell408	3	1		2	2		3	3	2		cell408		2	1	1	2	3	0	2	3
													cell409	2	1		2	2		3	2	2		cell409		1	3	1	1	1	0	1	3
													cell410	1	1		1	2		0	4	2		cell410		0	2	1	2	2	0	2	2
													cell411	1	2		2	1		3	1	2		cell411		2	2	1	2	2		0	2
													cell412	1	1		4	3		3	1	2		cell412		2	2	1	1	1		2	1
													cell413	1	1		2	2		5	1	2		cell413		2	3	1	1	1		3	2
													cell414	3	1		3	2		1	3	2		cell414		2	0	1	2	0		1	1
													cell415	1	1		3	1		4	1	2		cell415		0	1	1	2	2		2	1
													cell416	2	1		3	2		5	2	2		cell416		2	0	1	1	3		2	2
													cell417	0	1		5	1		4	3	2		cell417		2	1	1	4	1		1	3
													cell418	2	1		2	2		3	1	2		cell418		2	0	1	1	2		0	1
													cell419	2	1		3	1		4	0	2		cell419		3	2	1	1	1		1	1
													cell420	3	0		3	2		2	3	2		cell420		2	3	1	1	0		2	3
													cell421	2	1		2	2		3	2	2		cell421		2	1	1	3	1		1	4
													cell422	2	1		2	2		2	2	2		cell422		3	4	1	3	1		3	1
													cell423	3	1		2	0		1	3	2		cell423		1	4	1	3	1		1	1
													cell424	2	2		2	1		2	1	2		cell424		4	2	1	2	2		2	2
													cell425	0	1		1	2		2	3	2		cell425		2	1	1	2	1		0	2
													cell426	1	0		2	2		2	1	2		cell426		2	4	1	3	0		2	4
													cell427	3	0		2	2		3	1	2		cell427		1	2	0	4	1		2	1
													cell428	2	1		2	0		2	1	2		cell428		1	2	0	1	1		2	2
													cell429	3	1		3	2		2	2	2		cell429		1	1	0	2	1		2	2
													cell430	2	1		3	1		2	2	2		cell430		1	1	0	1	3		1	2
													cell431	2	1		3	2		3	2	2		cell431		1	1	0	1	1		2	2
													cell432	1	1		3	1		2	1	2		cell432		0	2	0	2	0		2	1
													cell433	2	1		3	4		3	4	2		cell433		1	3	0	2	1		1	1
													cell434	2	1		4	3		3	3	2		cell434		0	2	0	3	1		1	2
													cell435	1	1		3	2		3	1	2		cell435		0	3	0	2	1		3	1
													cell436	2	2		3	2		2	2	2		cell436		1	2	0	3	2		2	1
													cell437	3	1		3	1		5	2	2		cell437		1	1	0	1	0		2	1
													cell438	2	1		3	1		3	2	2		cell438		2	1	0	3	3		1	3
													cell439	2	1		3	3		1	1	2		cell439		1	3	0	3	0		3	2
													cell440	2	2		3	1		2	1	2		cell440		2	1	0	1	1		1	1
													cell441	2	1		3	2		3	3	1		cell441		2	1	0	1	2		1	1
													cell442	2	1		4	0		2	2	1		cell442		2	3	0	2	1		1	2
													cell443	3	1		1	2		5	2	1		cell443		2	0	0	3	2		1	1
													cell444	2	1		3	1		3	2	1		cell444		2	1	0	3	1		3	1
													cell445	2	1		2	1		3	2	1		cell445		3	2	0	2	2		1	1
													cell446	2	1		2	2		2	1	1		cell446		1	0	0	3	2		1	3
													cell447	2	1		3	2		2	4	1		cell447		1	1	0	2	1		1	2
													cell448	1	2		3	2		2	3	1		cell448		2	5	0	2	1		3	1
													cell449	3	1		3	1		1	1	1		cell449		4	2	0	2	1		2	1
													cell450	1	0		3	2		2	2	1		cell450		2	2	0	3	2		0	2
													cell451	3	2		3	2		4	1	1		cell451		2	1	0	1	1		4	3
													cell452	2	0		2	2		2	1	1		cell452		5	1	0	5	1		3	1
													cell453	1	1		4	2		2	2	1		cell453		4	1	0	3	2		3	2
													cell454	2	0		2	3		2	3	1		cell454		1	1	0	3	1		1	2
													cell455	1	2		2	3		4	1	1		cell455		0	2	0	3	2		2	1
													cell456	2	1		3	1		3	2	1		cell456		1	2	0	3	2		1	1
													cell457	2	1		2	2		3	2	1		cell457		2	2	0	1	4		2	1
													cell458	4	2		3	1		4	1	1		cell458		2	2	0	1	1		1	4
													cell459	2	1		4	3		2	2	1		cell459		3	1	0	2	2		2	1
													cell460	2	2		2	1		2	2	1		cell460		2	2	0	2	1		1	4
													cell461	2	1		4	1		3	1	1		cell461		4	2	0	2	2		3	2
													cell462	2	2		4	1		3	2	1		cell462		2	2	0	1	2		2	2
													cell463	2	1		1	2		2	2	1		cell463		3	1	0	1	1		0	1
													cell464	3	0		3	2		1	1	1		cell464		3	2	0	3	3		1	3
													cell465	1	1		1	1		4	1	1		cell465		5	3	0	1	1		3	2
													cell466	1	1		2	1		2	3	1		cell466		2	1	0	2	1		2	2
													cell467	3	1		3	1		2	2	1		cell467		3	3	0	4	1		2	2
													cell468	1	2		1	1		2	2	1		cell468		2	1	0	1	2		1	1
													cell469	3	1		2	2		4	0	1		cell469		2	3	0	1	2		1	2
													cell470	1	0		2	1		3	1	1		cell470		3	4	0	2	1		3	5
													cell471	2	1		2	3		1	3	1		cell471		2	2	0	2	1		3	3
													cell472	1	1		2	2		5	1	1		cell472		1	1	0	4	2		2	2
													cell473	2	1		2	2		5	2	1		cell473		1	4	0	1	0		0	2
													cell474	3	1		2	3		1	2	1		cell474		1	1	0	1	0		1	2
													cell475	2	2		2	1		4	3	1		cell475		3	2	0	2	2		2	2
													cell476	2	1		4	3		4	1	1		cell476		1	2	0	2	1		1	1
													cell477	2	1		2	1		2	0	1		cell477		1	1	0	2	2		2	1
													cell478	3	2		2	1		3	2	1		cell478		3	3	0	2	1		0	1
													cell479	2	1		3	4		4	2	1		cell479		1	2	0	3	2		2	2
													cell480	1	2		1	2		2	1	1		cell480		3	1		1	1		2	1
													cell481	3	1		3	2		4	2	1		cell481		3	2		1	1		0	1
													cell482	2	1		2	2		2	2	1		cell482		1	1		3	4		1	2
													cell483	2	1		3	1		2	2	1		cell483		3	1		1	2		1	1
													cell484	2	2		3	2		1	2	1		cell484		3	2		2	2		2	2
													cell485	2	2		3	2		4	1	1		cell485		2	2		1	2		2	1
													cell486	2	1		2	1		5	1	1		cell486		1	1		2	1		1	1
													cell487	2	1		3	3		2	1	1		cell487		1	2		1	1		3	1
													cell488	1	2		3	2		2	1	1		cell488		2	2		2	1		2	2
													cell489	3	0		3	2		2	1	1		cell489		1	1		3	2		2	2
													cell490	2	1		3	2		2	2	1		cell490		4	2		4	4		1	2
													cell491	2	1		1	3		2	4	1		cell491		2	1		2	1		2	3
													cell492	3	1		3	2		2	1	1		cell492		4	2		2	2		0	4
													cell493	2	1		2	1		5	2	1		cell493		3	2		1	4		2	1
													cell494	0	1		1	2		5	1	1		cell494		1	1		1	2		3	1
													cell495	0	0		1	3		5	1	1		cell495		0	2		1	1		2	2
													cell496	3	1		4	1		3	1	1		cell496		3	5		1	1		1	0
													cell497	3	1		2	2		2	1	1		cell497		3	1		1	1		3	2
													cell498	1	1		2	1		5	1	1		cell498		2	2		2	1		1	1
													cell499	2	1		2	2		1	1	1		cell499		2	2		3	2		2	2
													cell500	2	1		2	1		2	2	1		cell500		2	0		2	1		1	3
													cell501	1	3		2	2		3	3	1		cell501		1	2		1	2		2	4
													cell502	2	1		3	2		5	2	1		cell502		2	3		1	1		1	1
													cell503	1	0		2	2		2	1	1		cell503		3	1		1	1		1	2
													cell504	2	1		2	1		4	0	1		cell504		1	2		2	2		2	2
													cell505	2	1		3	1		4	2	1		cell505		2	0		1	2		1	1
													cell506	1	1		2	2		2	1	1		cell506		2	3		2	1		4	2
													cell507	2	1		3	1		4	2	1		cell507		2	2		1	3		1	2
													cell508	3	1		4	2		1	1	1		cell508		4	2		3	4		1	1
													cell509	2	1		3	2		6	2	1		cell509		2	2		2	1		1	1
													cell510	1	1		2	2		5	2	1		cell510		1	1		0	1		2	3
													cell511	2	0		2	1		2	2	1		cell511		2	2		1	2		1	1
													cell512	2	1		1	2		4	3	1		cell512		1	1		2	2		1	2
													cell513	1	0		3	3		2	2	1		cell513		2	0		5	1		2	3
													cell514	2	1		3	2		1	1	1		cell514		2	0		3	2		1	1
													cell515	2	2		3	4		4	5	1		cell515		1	2		3	2		1	1
													cell516	3	0		2	1		5	2	1		cell516		1	1		1	2		3	1
													cell517	2	2		3	1		2	2	1		cell517		2	3		4	2		2	1
													cell518	2	1		3	1		2	1	1		cell518		1	4		2	1		2	3
													cell519	1	1		2	2		2	1	1		cell519		1	2		4	4		3	1
													cell520	2	1		2	1		2	3	1		cell520		3	1		1	3		1	1
													cell521	2	0		3	1		2	1	1		cell521		2	1		3	2		1	1
													cell522	2	1		2	1		2	2	1		cell522		1	3		3	2		2	1
													cell523	2	1		3	2		3	2	1		cell523		2	1		3	2		3	2
													cell524	2	1		2	2		3	1	1		cell524		3	1		5	3		3	1
													cell525	2	1		2	2		3	2	1		cell525		1	1		3	1		2	1
													cell526	1	1		2	2		2	1	1		cell526		3	1		2	3		1	2
													cell527	1	1		3	2		4	3	1		cell527		1	2		1	1		1	3
													cell528	2	1		3	1		2	1	1		cell528		4	0		1	3		3	3
													cell529	2	1		2	1		2	0	1		cell529		4	2		1	1		3	1
													cell530	3	2		2	1		2	2	1		cell530		2	1		3	3		1	3
													cell531	3	0		3	1		2	2	1		cell531		2	3		2	2		1	2
													cell532	1	1		2	1		2	1	1		cell532		1	0		2	3		2	2
													cell533	1	1		1	1		2	2	1		cell533		3	3		3	1		2	1
													cell534	2	1		3	2		2	3	1		cell534		1	5		3	1		2	2
													cell535	2	1		3	0		4	2	1		cell535		2	2		1	1		2	2
													cell536	2	1		2	1		4	1	1		cell536		1	1		2	3		2	1
													cell537	2	2		2	2		2	2	1		cell537		2	2		1	2		2	2
													cell538	2	1		3	2		3	1	1		cell538		3	2		2	2		1	2
													cell539	3	1		3	2		2	2	1		cell539		3	3		4	1		2	2
													cell540	2	0		0	4		2	1	1		cell540		3	1		3	2		2	2
													cell541	3	0		2	1		3	2	1		cell541		3	0		2	2		2	1
													cell542	1	1		2	1		3	3	1		cell542		2	3		2	1		3	2
													cell543	2	1		4	2		3	1	1		cell543		4	1		2	1		2	0
													cell544	3	1		1	2		3	2	1		cell544		0	1		2	1		2	0
													cell545	2	1		2	2		4	1	1		cell545		2	4		2	1		2	1
													cell546	2	1		2	2		3	1	1		cell546		2	1		3	2		1	1
													cell547	1	1		3	1		3	1	1		cell547		3	2		1	3		2	1
													cell548	2	2		2	1		3	2	1		cell548		2	1		3	2		2	1
													cell549	3	1		3	1		4	2	1		cell549		3	1		1	4		3	3
													cell550	4	1		2	2		4	2	1		cell550		3	5		2	2		3	1
													cell551	2	2		2	1		2	2	1		cell551		1	2		2	2		1	1
													cell552	2	0		3	1		6	1	1		cell552		1	2		2	1		3	1
													cell553	2	0		3	3		3	1	1		cell553		2	1		3	1		1	3
													cell554	2	1		2	2		3	2	1		cell554		4	1		0	1		1	1
													cell555	1	1		3	1		2	2	1		cell555		2	1		1	3		5	0
													cell556	2	1		3	0		1	1	1		cell556		1	1		2	1		2	2
													cell557	1	1		4	2		2	2	1		cell557		3	0		2	1		1	1
													cell558	1	1		3	3		2	2	1		cell558		1	2		2	4		1	3
													cell559	3	1		2	1		2	1	1		cell559		3	1		1	1		1	1
													cell560	0	1		3	2		2	2	1		cell560		2	2		4	2		3	2
													cell561	2	1		3	1		2	2	1		cell561		0	1		3	3		1	2
													cell562	2	1		5	1		1	2	1		cell562		2	1		2	3		1	2
													cell563	1	1		2	2		4	3	1		cell563		3	2		2	2		3	3
													cell564	1	2		3	2		2	4	1		cell564		2	2		2	3		4	1
													cell565	2	1		0	2		1	1	1		cell565		3	1		2	1		2	1
													cell566	2	0		4	3		1	2	1		cell566		1	0		2	2		3	1
													cell567	3	0		3	2		4	2	1		cell567		1	3		2	1		2	2
													cell568	2	1		3	2		4	2	1		cell568		3	3		3	0		2	1
													cell569	2	0		2	1		2	2	1		cell569		2	1		1	1		2	1
													cell570	2	1		5	1		3	1	1		cell570		3	2		4	1		1	2
													cell571	2	1		2	1		3	2	1		cell571		1	0		2	2		1	1
													cell572	2	1		4	1		2	2	1		cell572		2	2		3	2		3	2
													cell573	3	2		3	1		4	3	1		cell573		0	0		3	2		2	0
													cell574	2	2		2	3		2	2	1		cell574		2	1		2	2		3	1
													cell575	3	1		1	1		4	1	1		cell575		3	1		2	1		1	2
													cell576	2	1		2	2		4	2	1		cell576		2	3		3	1		1	1
													cell577	1	1		2	1		3	2	1		cell577		2	2		2	1		2	2
													cell578	3	1		3	3		3	1	1		cell578		2	2		1	2		3	2
													cell579	2	1		3	1		1	1	1		cell579		1	2		1	0		2	1
													cell580	2	1		3	2		4	1	1		cell580		2	2		1	1		3	1
													cell581	1	1		1	1		5	1	1		cell581		2	1		0	2		1	1
													cell582	2	1		3	1		1	1	1		cell582		4	1		2	1		3	1
													cell583	1	1		3	1		2	3	1		cell583		4	2		2	3		1	1
													cell584	2	0		3	1		3	3	1		cell584		4	1		3	2		2	2
													cell585	2	1		2	1		3	1	1		cell585		2	2		1	2		2	1
													cell586	4	1		2	1		4	1	1		cell586		0	2		3	0		1	1
													cell587	5	1		2	0		1	3	1		cell587		2	2		2	3		1	2
													cell588	2	1		3	3		3	2	1		cell588		4	2		3	3		2	1
													cell589	2	1		3	1		3	2	1		cell589		3	4		2	3		2	1
													cell590	2	1		2	1		3	1	1		cell590		2	1		1	2		1	2
													cell591	2	0		2	2		3	2	1		cell591		2	1		2	2		3	2
													cell592	2	1		1	1		3	1	1		cell592		3	2		2	1		1	1
													cell593	2	1		1	2		2	1	1		cell593		3	2		2	1		2	2
													cell594	2	1		3	2		3	1	1		cell594		3	3		2	1		3	1
													cell595	2	1		2	2		2	1	1		cell595		1	2		2	1		3	1
													cell596	2	1		1	1		5	2	1		cell596		2	0		3	1		1	1
													cell597	2	1		3	1		1	2	1		cell597		3	1		1	3		2	3
													cell598	2	1		4	1		6	2	1		cell598		3	0		3	2		4	0
													cell599	2	1		3	2		2	1	1		cell599		3	1		3	1		2	1
													cell600	2	1		4	1		5	2	1		cell600		2	2		3	2		2	1
													cell601	1	1		2	1		0	5	1		cell601		2	2		1	2		2	1
													cell602	2	1		3	1		3	1	1		cell602		4	0		2	2		1	1
													cell603	2	1		2	2		3	2	1		cell603		2	1		0	3		4	1
													cell604	2	0		1	1		2	3	1		cell604		1	1		1	1		2	3
													cell605	2	1		2	1		1	2	1		cell605		2	1		1	0		2	1
													cell606	3	1		2	1		3	2	1		cell606		2	1		1	2		1	1
													cell607	2	1		1	1		4	1	1		cell607		1	1		2	1		2	3
													cell608	2	1		1	1		2	1	1		cell608			2		1	1		2	2
													cell609	3	0		3	1		5	2	1		cell609			1		6	3		1	0
													cell610	1	1		2	1		3	2	1		cell610			2		3	1		0	3
													cell611	1	1		2	1		2	1	1		cell611			5		2	4		1	2
													cell612	3	1		2	2		2	1	1		cell612			1		4	3		1	0
													cell613	2	1		2	1		5	0	1		cell613			1		4	2		2	3
													cell614	1	1		2	1		2	1	1		cell614			2		2	2		0	1
													cell615	3	1		2	2		2	2	1		cell615			1		1	1		2	2
													cell616	1	1		2	3		1	2	1		cell616			2		1	0		1	3
													cell617	2	0		0	1		3	2	1		cell617			2		1	0		1	1
													cell618	1	1		2	0		2	2	1		cell618			0		4	2		1	1
													cell619	2	1		1	0		1	2	1		cell619			1		2	1		2	2
													cell620	2	1		1	2		3	2	1		cell620			2		2	1		2	1
													cell621	2	0		2	3		2	2	1		cell621			0		2	1		2	1
													cell622	3	0		1	2		2	1	1		cell622			2		1	1		1	1
													cell623	1	1		2	1		5	2	1		cell623			1		2	2		2	2
													cell624	3	1		1	1		2	1	1		cell624			1		1	1		1	2
													cell625	3	1		4	1		2	0	1		cell625			2		2	2		1	1
													cell626	3	0		2	3		4	3	1		cell626			2		1	2		2	1
													cell627	2	1		1	0		4	1	1		cell627			0		2	1		2	1
													cell628	3	1		1	2		4	1	1		cell628			1		4	1		3	2
													cell629	2	0		2	2		2	1	1		cell629			1		3	1		2	2
													cell630	3	1		2	1		2	2	1		cell630			3		3	2		2	2
													cell631	1	1		2	1		2	1	1		cell631			1		0	1		3	1
													cell632	2	1		2	1		2	1	1		cell632			0		1	1		2	1
													cell633	1	1		2	2		3	2	1		cell633			2		2	1		2	2
													cell634	1	1		2	1		1	1	1		cell634			3		2	1		3	1
													cell635	3	1		2	0		3	2	1		cell635			3		3	2		3	1
													cell636	1	1		2	0		0	3	1		cell636			1		3	2		1	1
													cell637	3	1		2	1		4	2	1		cell637			0		2	2		1	2
													cell638	3	2		1	3		5	1	1		cell638			1		2	1		0	1
													cell639	1	1		2	1		2	0	1		cell639			1		2	1		2	1
													cell640	2	0		1	1		3	2	1		cell640			1		2	1		1	1
													cell641	1	2		3	3		4	1	1		cell641			2		2	0		1	1
													cell642	2	1		1	1		2	1	1		cell642			0		2	1		0	1
													cell643	2	1		2	1		2	2	1		cell643			4		1	1		3	3
													cell644	1	1		4	1		3	1	1		cell644			2		2	1		1	1
													cell645	1	1		1	2		2	2	1		cell645			3		1	1		1	1
													cell646	1	0		3	2		2	1	1		cell646			2		2	2		1	2
													cell647	3	1		4	2		2	2	1		cell647			3		1	1		3	3
													cell648	2	2		2	2		2	2	1		cell648			1		1	1		1	2
													cell649	2	1		2	1		2	1	1		cell649			2		2	1		1	2
													cell650	2	2		2	1		2	2	1		cell650			2		1	5		0	1
													cell651	2	1		3	2		2	2	1		cell651			2		3	1		4	1
													cell652	2	1		4	1		2	1	1		cell652			1		2	2		3	2
													cell653	0	1		0	2		2	1	1		cell653			1		5	2		2	1
													cell654	2	1		2	2		4	1	1		cell654			1		1	1		2	2
													cell655	1	1		1	3		3	1	1		cell655			3		2	1		1	1
													cell656	2	1		1	1		2	2	1		cell656			2		1	2		2	1
													cell657	1	1		2	2		3	2	1		cell657			2		1	1		1	4
													cell658	2	1		3	0		4	1	1		cell658			0		1	1		2	1
													cell659	1	1		2	1		4	1	1		cell659			2		3	2		2	2
													cell660	2	1		2	2		2	2	1		cell660			0		5	2		2	1
													cell661	2	1		3	2		2	0	1		cell661			1		3	1		3	1
													cell662	2	1		2	2		2	2	1		cell662			1		2	1		2	0
													cell663	1	2		3	1		3	2	1		cell663			1		1	0		2	3
													cell664	2	1		3	1		4	2	1		cell664			1		6	1		1	2
													cell665	2	1		2	2		3	1	1		cell665			0		3	2		3	2
													cell666	3	2		2	1		2	3	1		cell666			3		3	1		2	1
													cell667	2	1		2	1		2	2	1		cell667			2		1	2		2	1
													cell668	1	1		1	1		3	1	1		cell668			2		3	2		1	2
													cell669	1	1		2	1		3	1	1		cell669			3		1	1		2	1
													cell670	1	1		3	2		2	2	1		cell670			1		1	1		0	1
													cell671	3	1		2	2		1	1	1		cell671			0		3	1		1	1
													cell672	1	1		2	1		2	1	1		cell672			1		3	1		1	2
													cell673	2	1		2	2		3	1	1		cell673			3		3	2		2	3
													cell674	2	1		1	1		3	1	1		cell674			2		1	1		2	1
													cell675	1	1		3	3		2	2	1		cell675			2		2	2		1	2
													cell676	2	1		2	2		2	2	1		cell676			1		2	2		0	2
													cell677	2	1		3	3		3	2	1		cell677			3		2	2		1	1
													cell678	1	1		3	1		3	2	1		cell678			0		4	3		2	2
													cell679	2	1		2	2		3	1	1		cell679			1		2	0		1	3
													cell680	4	1		1	1		4	2	1		cell680			1		3	0		2	1
													cell681	2	0		3	5		2	1	1		cell681			1		2	2		3	2
													cell682	2	0		2	2		2	1	1		cell682			1		2	3		2	1
													cell683	1	1		1	1		4	1	1		cell683			1		2	0		1	1
													cell684	1	1		1	1		4	1	1		cell684			1		4	1		0	4
													cell685	2	1		1	2		2	3	1		cell685			0		4	1		1	1
													cell686	2	1		2	2		2	2	1		cell686			0		4	3		2	2
													cell687	2	1		2	1		3	2	1		cell687			1		3	2		2	1
													cell688	2	1		3	1		1	1	1		cell688			3		2	0		2	1
													cell689	1	1		2	1		2	3	1		cell689			1		4	1		1	1
													cell690	2	1		3	1		5	3	1		cell690			3		1	3		1	3
													cell691	2	1		1	2		2	2	1		cell691			1		2	2		1	1
													cell692	1	2		2	2		2	3	1		cell692			1		3	0		1	3
													cell693	2	1		1	1		1	1	1		cell693			3		0	2		3	1
													cell694	3	1		2	1		2	1	1		cell694			2		2	3		2	2
													cell695	0	1		2	1		2	2	1		cell695			2		1	0		4	1
													cell696	2	1		3	1		3	1	1		cell696			2		1	8		2	3
													cell697	2	1		3	1		5	1	1		cell697			1		1	3		3	1
													cell698	2	1		2	1		1	3	1		cell698			2		1	4		2	3
													cell699	2	0		2	2		2	2	1		cell699			2		1	1		2	2
													cell700	2	1		2	2		2	1	1		cell700			2		1	1		2	1
													cell701	2	2		2	1		1	0	1		cell701			4		2	0		0	2
													cell702	2	1		2	1		1	1	1		cell702			2		1	1		2	1
													cell703	2	0		2	1		2	2	1		cell703			1		3	0		1	2
													cell704	3	1		1	1		2	1	1		cell704			2		4	2		1	3
													cell705	2	1		1	3		2	2	1		cell705			5		2	0		1	2
													cell706	2	0		2	1		2	1	1		cell706			2		1	2		1	3
													cell707	3	1		3	1		2	1	1		cell707			2		3	2		3	2
													cell708	2	2		2	2		2	1	1		cell708			2		1	1		2	1
													cell709	2	2		3	0		4	2	1		cell709			2		3	2		2	1
													cell710	2	1		2	1		3	0	1		cell710			1		3	1		1	2
													cell711	4	0		3	2		4	1	1		cell711			3		2	2		6	2
													cell712	1	1		3	2		3	1	1		cell712			1		2	1		5	1
													cell713	2	1		2	1		1	2	1		cell713			3		2	1		3	1
													cell714	1	1		3	1		2	1	1		cell714			2		2	1		2	1
													cell715	1	1		1	2		2	1	1		cell715			1		2	3		3	3
													cell716	3	0		2	1		2	1	1		cell716			3		1	1		1	1
													cell717	1	0		1	1		2	3	1		cell717			3		2	3		1	2
													cell718	3	1		3	2		2	1	1		cell718			1		2	0		2	0
													cell719	1	1		2	1		3	3	1		cell719			1		3	1		1	1
													cell720	1	0		1	2		2	1	1		cell720			1		2	0		1	1
													cell721	1	1		2	0		2	2	1		cell721			1		2	0		1	1
													cell722	2	1		2	2		2	1	1		cell722			1		0	0		2	2
													cell723	2	1		2	3		3	1	1		cell723			1		1	2		2	1
													cell724	2	0		3	1		2	2	1		cell724			2		1	1		2	1
													cell725	2	1		2	1		1	1	1		cell725			4		2	1		3	2
													cell726	0	1		5	1		2	2	1		cell726			2		5	1		3	1
													cell727	1	2		2	1		5	2	1		cell727			3		2	1		3	2
													cell728	0	1		3	3		2	2	1		cell728			2		6	1		1	1
													cell729	2	1		3	2		1	1	1		cell729			2		5	0		2	1
													cell730	2	1		1	2		2	2	1		cell730			3		3	2		2	2
													cell731	1	1		1	0		2	1	1		cell731			1		3	1		2	1
													cell732	1	1		2	0		5	2	1		cell732			4		3	0		4	1
													cell733	1	1		3	1		2	3	1		cell733			3		2	1		2	1
													cell734	2	1		2	2		2	3	1		cell734			1		2	1		3	1
													cell735	3	1		2	1		2	1	1		cell735			1		2	1		2	2
													cell736	1	1		2	1		2	2	1		cell736			1		3	1		4	2
													cell737	2	0		3	2		2	1	0		cell737			2		1	1		1	1
													cell738	2	0		2	0		1	3	0		cell738			2		2	2		1	2
													cell739	2	1		2	1		6	0	0		cell739			3		3	2		1	3
													cell740	2	1		4	1		2	1	0		cell740			3		3	2		3	1
													cell741	2	2		2	1		2	2	0		cell741			1		5	1		2	2
													cell742	1	1		2	3		2	3	0		cell742			2		3	1		2	1
													cell743	2	1		1	1		3	2	0		cell743			2		2	1		2	1
													cell744	3	1		1	1		2	1	0		cell744			1		1	1		2	2
													cell745	1	2		2	2		5	1	0		cell745			3		4	2		2	2
													cell746	2	1		3	1		2	2	0		cell746			4		3	2		1	2
													cell747	1	1		3	1		3	2	0		cell747			3		0	3		1	1
													cell748	2	1		3	1		2	1	0		cell748			2		1	2		2	1
													cell749	4	1		1	1		2	1	0		cell749			2		2	1		1	2
													cell750	2	2		2	2		1	2	0		cell750			3		2	1		2	2
													cell751	1	1		2	3		2	1	0		cell751			1		3	3		2	1
													cell752	2	1		2	1		2	2	0		cell752			2		3	2		3	4
													cell753	1	1		3	1		2	1	0		cell753			3		1	2		1	3
													cell754	2	1		1	1		3	2	0		cell754			2		3	2		2	3
													cell755	2	1		3	0		3	1	0		cell755			1		5	1		2	2
													cell756	3	1		1	1		1	0	0		cell756			3		3	2		2	1
													cell757	1	0		2	1		2	2	0		cell757			2		3	1		3	2
													cell758	1	0		2	1		2	1	0		cell758			1		1	3		3	1
													cell759	2	1		2	2		2	1	0		cell759			2		1	1		3	1
													cell760	1	0		2	1		5	1	0		cell760			1		3	2		1	2
													cell761	2	1		2	1		4	1	0		cell761			3		3	3		2	3
													cell762	2	2		2	1		2	1	0		cell762			2		1	3		1	1
													cell763	2	3		3	1		3	0	0		cell763			1		2	2		2	2
													cell764	2	1		2	2		1	1	0		cell764			2		1	4		3	1
													cell765	1	1		3	1		2	1	0		cell765			2		1	1		2	1
													cell766	2	1		2	1		2	2	0		cell766			1		3	3		2	1
													cell767	2	1		2	1		3	1	0		cell767			3		2	2		2	3
													cell768	2	1		2	1		1	1	0		cell768			3		2	3		2	2
													cell769	2	1		2	2		2	1	0		cell769			1		1	1		2	2
													cell770	3	1		2	2		4	1	0		cell770			1		2	2		4	1
													cell771	2	1		5	2		2	1	0		cell771			4		2	3		1	2
													cell772	0	1		1	1		2	1	0		cell772			2		1	1		2	2
													cell773	2	1		2	1		3	1	0		cell773			1		1	1		3	1
													cell774	1	1		2	1		3	2	0		cell774			1		1	2		2	3
													cell775	3	0		1	1		2	1	0		cell775			2		3	1		3	2
													cell776	2	1		2	1		2	0	0		cell776			4		4	2		3	1
													cell777	3	1		3	1		3	1	0		cell777			2		2	2		2	2
													cell778	2	0		1	1		3	2	0		cell778			2		3	2		1	2
													cell779	2	1		3	1		3	0	0		cell779			0		4	3		1	2
													cell780	1	1		2	1		3	2	0		cell780			1		4	3		2	2
													cell781	2	0		2	1		2	1	0		cell781			1		4	1		1	1
													cell782	1	1		1	1		3	2	0		cell782			0		1	3		3	3
													cell783	1	2		2	1		5	0	0		cell783			4		3	3		2	2
													cell784	2	0		1	1		3	1	0		cell784			0		2	2		2	1
													cell785	1	0		2	1		2	1	0		cell785			2		2	1		2	2
													cell786	1	1		2	2		2	1	0		cell786			1		3	2		1	2
													cell787	2	1		2	1		2	2	0		cell787			3		2	2		1	3
													cell788	1	1		2	4		1	1	0		cell788			1		3	3		1	1
													cell789	1	0		2	1		0	0	0		cell789			1		2	3		2	1
													cell790	1	1		2	2		2	1	0		cell790			1		1	3		2	1
													cell791	2	0		3	2		1	1	0		cell791			1		2	2		0	3
													cell792	1	1		2	1		2	1	0		cell792			1		6	2		3	1
													cell793	2	1		1	1		1	1	0		cell793			2		1	1		2	2
													cell794	2	1		2	1		2	3	0		cell794			2		3	4		1	1
													cell795	2	1		4	1		3	1	0		cell795			2		1	2		3	2
													cell796	1	1		3	1		2	2	0		cell796			1		2	1		1	1
													cell797	1	0		2	1		1	2	0		cell797			1		0	4		2	2
													cell798	2	0		3	1		1	1	0		cell798			1		2	3		1	3
													cell799	2	1		2	1		3	1	0		cell799			2		4	3		2	3
													cell800	2	1		2	1		1	3	0		cell800			0		3	4		2	2
													cell801	3	1		2	1		2	1	0		cell801			1		3	2		2	2
													cell802	1	1		3	1		3	2	0		cell802			2		2	1		2	3
													cell803	2	1		2	1		2	1	0		cell803			1		2	2		2	2
													cell804	2	1		1	2		2	2	0		cell804			2		2	5		3	1
													cell805	2	1		3	1		4	1	0		cell805			1		1	2		2	1
													cell806	2	0		3	1		3	1	0		cell806			0		2	3		3	0
													cell807	1	1		4	1		2	1	0		cell807			2		3	1		2	2
													cell808	2	1		3	1		2	1	0		cell808			0		3	1		2	3
													cell809	2	0		2	1		5	1	0		cell809			3		4	2		2	2
													cell810	2	1		1	1		2	0	0		cell810			1		2	3		2	2
													cell811	2	0		1	2		2	2	0		cell811			2		2	2		1	3
													cell812	2	1		2	1		3	3	0		cell812			3		1	1		1	3
													cell813	2	1		2	1		2	1	0		cell813			4		1	3		1	2
													cell814	1	1		2	1		2	2	0		cell814			4		3	1		2	2
													cell815	2	1		3	1		4	1	0		cell815			1		3	2		2	2
													cell816	1	1		1	1		1	1	0		cell816			0		3	2		3	2
													cell817	2	1		0	1		2	1	0		cell817			2		3	2		1	1
													cell818	2	1		1	3		3	0	0		cell818			0		3	2		2	3
													cell819	1	1		2	1		2	2	0		cell819			1		3	3		3	1
													cell820	3	2		2	1		1	1	0		cell820			2		1	1		0	2
													cell821	2	1		2	1		1	3	0		cell821			0		2	1		1	3
													cell822	2	1		2	1		2	1	0		cell822			2		2	2		4	0
													cell823	2	1		2	0		2	1	0		cell823			2		3	2		3	1
													cell824	2	2		1	1		2	1	0		cell824			1		1	3		2	1
													cell825	1	1		3	1		2	1	0		cell825			2		2	0		3	5
													cell826	2	1		2	2		3	2	0		cell826			1		1	2		0	2
													cell827	2	1		3	0		1	1	0		cell827			2		1	2		3	2
													cell828	3	0		0	1		3	1	0		cell828			1		1	2		4	1
													cell829	2	2		2	2		2	1	0		cell829			1		0	2		1	2
													cell830	2	1		2	1		2	1	0		cell830			5		1	1		1	2
													cell831	2	2		2	0		2	2	0		cell831			1		2	1		3	1
													cell832	1	1		2	2		2	1	0		cell832			2		1	1		2	3
													cell833	1	1		2	2		0	2	0		cell833			1		1	2		1	2
													cell834	2	1		1	2		2	1	0		cell834			1		1	1		3	1
													cell835	2	1		3	1		2	1	0		cell835			2		3	0		2	2
													cell836	2	2		2	3		2	1	0		cell836			2		0	1		1	1
													cell837	2	1		2	1		2	2	0		cell837			6		2	2		2	2
													cell838	2	1		2	1		3	2	0		cell838			2		2	1		2	3
													cell839	2	0		3	2		2	1	0		cell839			2		1	2		1	1
													cell840	1	1		1	1		3	1	0		cell840			4		1	3		2	1
													cell841	1	1		3	2		2	2	0		cell841			0		0	2		2	2
													cell842	2	1		3	1		4	2	0		cell842			3		1	2		0	1
													cell843	1	1		2	2		3	4	0		cell843			1		1	2		3	1
													cell844	1	1		2	0		3	1	0		cell844			3		1	2		2	2
													cell845	2	0		2	2		2	2	0		cell845			2		1	1		2	2
													cell846	2	1		3	0		2	1	0		cell846			1		4	1		2	0
													cell847	1	2		2	0		2	1	0		cell847			2		2	1		1	0
													cell848	2	2		3	1		6	1	0		cell848			2		2	2		1	1
													cell849	1	1		2	1		3	0	0		cell849			1		2	1		1	3
													cell850	2	2		2	1		3	1	0		cell850			2		0	2		1	2
													cell851	1	1		2	1		3	0	0		cell851			1		1	2		2	1
													cell852	0	1		2	1		5	1	0		cell852			2		1	2		2	2
													cell853	0	1		2	1		3	1	0		cell853			1		2	1		1	2
													cell854	2	1		1	2		3	1	0		cell854			1		2	2		1	2
													cell855	0	1		2	1		2	1	0		cell855			3		0	3		3	2
													cell856	2	0		2	1		2	1	0		cell856			1		2	3		2	2
													cell857	2	1		1	1		2	1	0		cell857			0		2	3		1	2
													cell858	3	0		2	2		2	1	0		cell858			1		1	1		2	2
													cell859	1	1		3	1		2	1	0		cell859			3		4	1		1	1
													cell860	2	1		2	2		2	1	0		cell860			2		3	3		3	2
													cell861	2	0		3	1		1	1	0		cell861			2		2	3		1	3
													cell862	1	2		2	1		1	1	0		cell862			1		2	1		2	4
													cell863	4	0		2	1		2	2	0		cell863			2		3	2		1	1
													cell864	2	1		3	2		2	1	0		cell864			1		2	4		1	1
													cell865	1	1		2	1		2	1	0		cell865			2		4	1		2	1
													cell866	2	1		0	1		4	1	0		cell866			2		2	2		2	2
													cell867	1	1		4	1		2	3	0		cell867			4		1	4		2	1
													cell868	2	0		1	1		0	1	0		cell868			1		1	1		1	0
													cell869	0	0		2	1		3	1	0		cell869			1		1	3		2	2
													cell870	2	0		3	0		2	1	0		cell870			1		3	1		2	2
													cell871	2	1		2	1		0	1	0		cell871			2		1	1		1	2
													cell872	2	2		1	1		3	2	0		cell872			3		3	4		1	3
													cell873	2	0		2	1		2	1	0		cell873			1		5	3		3	2
													cell874	2	1		2	1		1	2	0		cell874			1		4	1		1	2
													cell875	2	1		3	1		3	1	0		cell875			4		2	1		3	3
													cell876	1	1		3	1		2	2	0		cell876			3		2	1		2	2
													cell877	3	1		1	1		4	2	0		cell877			1		4	2		1	5
													cell878	1	1		2	1		2	2	0		cell878			2		1	1		2	2
													cell879	3	1		2	1		2	1	0		cell879			2		0	3		2	2
													cell880	2	1		4	2		4	2	0		cell880			1		3	3		1	1
													cell881	2	1		2	1		4	1	0		cell881			1		3	2		1	1
													cell882	1	0		2	1		2	0	0		cell882			4		2	3		3	2
													cell883	2	1		3	1		2	1	0		cell883			1		2	1		2	2
													cell884	2	1		6	1		2	1	0		cell884			1		2	2		2	3
													cell885	2	1		2	1		3	1	0		cell885			3		1	2		2	3
													cell886	2	0		2	1		2	1	0		cell886			2		1	2		3	1
													cell887	3	1		3	1		2	1			cell887			2		2	3		3	2
													cell888	1	1		2	1		1	1			cell888			2		1	1		2	1
													cell889	1	0		2	1		2	1			cell889			2		2	3		1	2
													cell890	2	1		5	1		2	1			cell890			1		2	2		1	1
													cell891	4	1		3	1		2	1			cell891			1		2	3		3	2
													cell892	2	0		2	1		1	1			cell892			1		3	1		1	2
													cell893	3	1		2	1		1	1			cell893			5		2	1		3	2
													cell894	2	1		2	0		2	1			cell894			3		1	1		1	2
													cell895	3	1		1	1		2	1			cell895			2		1	1		3	3
													cell896	1	1		2	1		4	1			cell896			1		3	1		3	2
													cell897	3	1		2	0		0	0			cell897			2		1	1		1	2
													cell898	2	1		1	1		3	2			cell898			3		1	3		2	2
													cell899	2	0		2	1		2	2			cell899			3		1	3		2	1
													cell900	2	1		3	2		0	1			cell900			0		1	2		3	2
													cell901	1	0		1	1		1	1			cell901			2		1	2		2	3
													cell902	2	0		3	2		3	1			cell902			3		2	0		0	2
													cell903	2	1		2	1		2	1			cell903			1		1	2		1	1
													cell904	2	2		1	1		2	2			cell904			4		2	3		2	2
													cell905	1	1		2	2		2	0			cell905			2		1	2		3	2
													cell906	1	1		1	1		1	1			cell906			3		1	1		2	2
													cell907	2	0		3	1		1	1			cell907			2		2	4		1	2
													cell908	1	1		1	0		2	1			cell908			1		1	1		3	3
													cell909	1	1		3	1		2	3			cell909			2		1	2		2	2
													cell910	2	1		2	0		3	1			cell910			2		2	1		2	1
													cell911	1	0		2	1		1	2			cell911			1		1	1		1	2
													cell912	1	2		3	0		5	1			cell912			2		2	1		2	2
													cell913	3	1		2	2		3	1			cell913			4		2	2		1	2
													cell914	2	1		2	1		4	1			cell914			1		2	1		3	2
													cell915	2	1		2	1		4	1			cell915			2		1	3		2	2
													cell916	2	0		0	1		3	1			cell916			1		1	1		2	0
													cell917	1	1		2	1		2	1			cell917			3		2	2		3	3
													cell918	2	1		3	1		3	1			cell918			4		1	1		3	1
													cell919	1	1		2	1		3	1			cell919			4		2	1		3	1
													cell920	1	1		3	2		2	1			cell920			2		2	1		1	1
													cell921	2	1		3	1		2	1			cell921			1		3	1		2	1
													cell922	1	1		1	1		4	1			cell922			1		1	3		2	1
													cell923	3	1		2	1		2	1			cell923			2		1	1		2	1
													cell924	2	1		2	1		0	2			cell924			2		1	2		2	1
													cell925	3	1		3	1		1	3			cell925			2		1	1		2	1
													cell926	1	1		0	1		2	1			cell926			3		1	3		2	1
													cell927	2	1		2	1		2	2			cell927			2		1	1		3	3
													cell928	1	1		3	0		4	1			cell928			2		2	2		2	2
													cell929	3	1		2	2		3	1			cell929			3		2	3		3	2
													cell930	2	1		1	1		2	1			cell930			3		2	1		3	0
													cell931	1	1		2	1		1	1			cell931			5		1	1		2	2
													cell932	1	1		2	1		1	1			cell932			3		3	2		2	2
													cell933	2	1		2	1		3	1			cell933			2		2	2		2	1
													cell934	1	1		2	1		3	1			cell934			2		2	1		3	1
													cell935	2	1		2	1		2	1			cell935			1		4	1		2	2
													cell936	1	1		2	1		2	1			cell936			4		2	1		2	1
													cell937	1	1		2	1		2	1			cell937			1		2	1		2	1
													cell938	0	1		2	1		2	1			cell938			1		1	1		2	1
													cell939	2	1		0	0		2	1			cell939			3		2	2		2	2
													cell940	2	1		2	1		2	1			cell940			1		1	2		3	1
													cell941	2	1		1	1		2	2			cell941			1		2	2		2	2
													cell942	1	1		1	1		0	1			cell942			1		3	3		2	0
													cell943	2	0		2	1		2	2			cell943			2		2	1		1	2
													cell944	2	1		2	1		1	1			cell944			0		2	0		1	1
													cell945	1	0		4	1		1	2			cell945			1		2	2		3	2
													cell946	2	1		2	1		2	1			cell946			2		2	1		4	3
													cell947	1	0		1	1		2	2			cell947			1		2	2		1	1
													cell948	3	0		3	1		2	1			cell948			2		1	0		2	1
													cell949	2	0		3	1		2	0			cell949			2		2	0		3	3
													cell950	1	1		1	1		2	1			cell950			2		2	3		1	1
													cell951	2	1		1	1		3	2			cell951			3		1	1		1	2
													cell952	2	1		1	1		2	0			cell952			1		3	2		2	2
													cell953	2	1		2	1		2	1			cell953			2		1	1		3	2
													cell954	2	1		2	0		1	0			cell954			2		2	1		2	2
													cell955	4	1		2	1		2	1			cell955			1		3	0		1	1
													cell956	1	1		2	1		3	1			cell956			1		6	1		1	3
													cell957	3	1		3	1		2	1			cell957			1		2	1		2	3
													cell958	2	1		2	2		2	1			cell958			2		2	1		1	1
													cell959	1	0		1	1		2	1			cell959			2		2	1		1	1
													cell960	1	1		3	2		2	1			cell960			2		1	1		1	0
													cell961	2	1		2	1		2	1			cell961			1		1	1		2	2
													cell962	2	0		2	1		2	0			cell962			3		2	2		3	1
													cell963	2	1		2	1		1	2			cell963			2		2	1		2	2
													cell964	3	1		2	1		4	1			cell964			3		3	2		2	1
													cell965	1	1		1	1		1	1			cell965			2		1	1		1	2
													cell966	2	1		3	1		2	1			cell966			0		3	0		2	1
													cell967	0	1		2	1		3	2			cell967			1		2	2		4	1
													cell968	2	0		2	1		7	2			cell968			2		3	1		3	2
													cell969	1	1		1	2		2	1			cell969			2		1	2		2	1
													cell970	2	1		3	2		2	1			cell970			2		2	1		2	2
													cell971	2	1		3	1		3	2			cell971			1		2	1		1	2
													cell972	1	1		2	1		4	2			cell972			1		2	0		3	2
													cell973	2	1		2	1		2	1			cell973			0		3	1		2	1
													cell974	2	1		4	1		3	1			cell974			1		2	2		2	2
													cell975	1	1		2	1		3	0			cell975			1		1	0		2	1
													cell976	0	1		4	1		1	1			cell976			1		2	3		1	2
													cell977	2	1		2	1		2	0			cell977			2		3	0		1	2
													cell978	2	1		4	1		2	1			cell978			1		2	2		3	3
													cell979	2	1		2	1		3	2			cell979			1		1	1		2	1
													cell980	2	1		1	1		1	1			cell980			3		2	2		1	1
													cell981	2	1		1	0		4	1			cell981			1		2	1		2	1
													cell982	0	1		2	1		1	1			cell982			2		3	0		1	2
													cell983	0	1		2	1		0	2			cell983			3		2	0		1	1
													cell984	2	1		2	0		1	1			cell984			2		1	0		1	2
													cell985	2	1		4	1		2	1			cell985			1		2	3		2	4
													cell986	1	0		2	2		2	2			cell986			0		3	2		2	1
													cell987	2	1		2	0		2	1			cell987			2		2	2		5	1
													cell988	2	1		1	1		2	0			cell988			1		2	2		5	2
													cell989	1	0		2	2		2	1			cell989			1		1	1		2	2
													cell990	2	1		2	1		1	1			cell990			1		2	1		3	3
													cell991	2	0		2	1		1	1			cell991			1		2	1		1	2
													cell992	2	1		2	2		3	1			cell992			2		1	1		1	2
													cell993	2	1		3	2		3	1			cell993			1		2	0		1	0
													cell994	0	1		2	2		2	1			cell994			3		2	2		1	2
													cell995	0	1		0	1		2	1			cell995			2		3	2		1	2
													cell996	0	1		1	1		2	1			cell996			3		3	2		1	2
													cell997	0	0		2	1		0	3			cell997			1		3	3		2	1
													cell998	2	1		2	1		2	2			cell998			3		2	0		0	1
													cell999	2	1		2	1		2	1			cell999			1		3	1		1	0
													cell1000	3	1		2	1		1	1			cell1000			4		3	2		3	1
													cell1001	0	1		2	1		2	1			cell1001			2		4	2		2	1
													cell1002	1	1		1	1		2	2			cell1002			2		3	1		3	2
													cell1003	0	1		2	2		3	1			cell1003			0		2	1		1	1
													cell1004	1	1		0	1		2	1			cell1004			5		2	2		2	2
													cell1005	1	1		2	1		3	1			cell1005			2		6	2		2	1
													cell1006	1	0		2	0		3	1			cell1006			1		1	1		3	2
													cell1007	1	1		3	1		4	1			cell1007			5		3	1		1	2
													cell1008	2	1		3	1		2	1			cell1008			0		2	2		3	1
													cell1009	2	1		1	1		3	0			cell1009			1		2	1		1	2
													cell1010	3	0		2	1		0	1			cell1010			2		3	2		1	2
													cell1011	1	1		2	1		4	1			cell1011			1		2	1		1	1
													cell1012	1	1		2	1		1	2			cell1012			1		1	1		1	1
													cell1013	3	1		2	1		2	1			cell1013			0		1	1		2	0
													cell1014	2	1		2	1		4	1			cell1014			2		2	0		2	1
													cell1015	1	0		2	1		2	1			cell1015			0		1	2		2	3
													cell1016	2	1		2	1		3	1			cell1016			2		3	0		3	0
													cell1017	2	1		4	1		2	1			cell1017			1		3	6		2	1
													cell1018	2	1		2	0		0	0			cell1018			0		2	2		2	2
													cell1019	0	1		2	2		1	1			cell1019			3		1	1		1	3
													cell1020	2	1		2	1		3	1			cell1020			1		1	1		1	2
													cell1021	0	0		0	1		1	1			cell1021			0		2	2		2	1
													cell1022	2	1		2	1		2	0			cell1022			4		4	1		1	1
													cell1023	1	0		3	2		2	2			cell1023			1		1	2		2	2
													cell1024	1	1		2	1		2	1			cell1024			2		2	2		2	1
													cell1025	2	1		3	1		2	0			cell1025			1		2	1		1	3
													cell1026	2	1		2	0		2	0			cell1026			1		1	0		2	2
													cell1027	2	1		1	1		2	1			cell1027			0		2	0		1	0
													cell1028	2	1		1	1		5	1			cell1028			3		2	2		1	3
													cell1029	2	1		2	0		2	1			cell1029			5		2	2		4	1
													cell1030	2	1		2	1		2	2			cell1030			1		3	3		4	2
													cell1031	2	1		3	1		2	1			cell1031			3		3	3		1	1
													cell1032	2	1		2	1		1	1			cell1032			0		1	3		1	1
													cell1033	2	1		3	1		2	1			cell1033			0		3	1		2	2
													cell1034	1	1		1	1		0	1			cell1034			1		2	0		1	1
													cell1035	1	1		0	1		1	2			cell1035			1		1	2		2	0
													cell1036	2	1		2	1		2	1			cell1036			2		1	1		3	1
													cell1037	1	0		2	1		2	1			cell1037			2		1	3		2	1
													cell1038	2	1		2	1		1	1			cell1038			1		1	2		0	1
													cell1039	2	1		1	1		0	2			cell1039			2		3	0		2	1
													cell1040	2	1		3	1		3	1			cell1040			2		0	0		2	2
													cell1041	2	1		1	0		2	1			cell1041			4		1	1		1	2
													cell1042	2	1		0	1		2	0			cell1042			1		1	2		2	1
													cell1043	2	1		1	1		2	1			cell1043			1		2	1		3	1
													cell1044	1	1		3	1		1	1			cell1044			2		1	1		0	2
													cell1045	1	0		3	1		2	1			cell1045			1		3	3		4	1
													cell1046	1	1		1	1		1	0			cell1046			1		2	1		1	2
													cell1047	1	1		2	1		2	1			cell1047			2		1	2		3	1
													cell1048	1	1		2	1		2	1			cell1048			0		1	2		1	1
													cell1049	2	1		2	1		2	2			cell1049			2		1	1		1	2
													cell1050	2	1		2	1		2	1			cell1050			3		1	3		1	1
													cell1051	2	1		1	1		1	1			cell1051			4		2	0		2	1
													cell1052	1	1		2	1		2	1			cell1052			3		1	2		1	3
													cell1053	1	0		2	2		3	1			cell1053			1		1	0		1	1
													cell1054	2	1		2	1		2	0			cell1054			1		2	2		2	2
													cell1055	2	1		2	0		2	1			cell1055			2		1	3		1	1
													cell1056	2	1		0	1		2	1			cell1056			1		2	0		3	2
													cell1057	1	0		3	1		2	1			cell1057			1		3	2		1	1
													cell1058	2	1		2	1		1	1			cell1058			1		1	2		2	1
													cell1059	2	1		1	0		2	1			cell1059			3		1	1		1	2
													cell1060	2	1		3	1		1	1			cell1060			4		1	2		2	2
													cell1061	3	1		2	1		2	1			cell1061			2		3	1		1	3
													cell1062	2	1		2	1		4	1			cell1062			3		1	1		2	1
													cell1063	1	1		2	1		2	1			cell1063			3		2	1		2	1
													cell1064	1	1		3	0		2	2			cell1064			2		1	1		2	1
													cell1065	2	1		1	0		4	0			cell1065			3		2	4		1	3
													cell1066	2	1		2	1		0	2			cell1066			2		2	0		3	1
													cell1067	0	1		1	1		2	1			cell1067			3		2	4		2	3
													cell1068	1	0		1	1		2	1			cell1068			4		2	3		1	2
													cell1069	2	1		0	0		3	2			cell1069			1		2	1		1	2
													cell1070	2	1		2	1		2	1			cell1070			1		1	2		3	2
													cell1071	0	1		2	0		2	1			cell1071			1		2	0		3	1
													cell1072	3	1		2	1		1	1			cell1072			1		1	2		2	3
													cell1073	2	1		3	1		1	1			cell1073			2		2	1		2	1
													cell1074	1	1		2	1		1	1			cell1074			4		2	2		2	2
													cell1075	1	1		2	1		2	1			cell1075			1		2	2		1	2
													cell1076	1	1		1	1		0	2			cell1076			1		4	3		2	1
													cell1077	2	0		2	0		1	1			cell1077			1		1	3		2	2
													cell1078	2	0		3	1		6	1			cell1078			1		1	1		2	2
													cell1079	2	0		2	1		1	1			cell1079			2		2	3		3	1
													cell1080	1	1		2	2		1	1			cell1080			1		1	2		1	0
													cell1081	1	1		3	1		2	1			cell1081			0		3	2		2	1
													cell1082	2	1		2	1		2	1			cell1082			1		1	1		1	1
													cell1083	2	1		2	1		2	1			cell1083			2		1	3		3	1
													cell1084	2	1		2	0		4	0			cell1084			2		1	1		2	1
													cell1085	2	1		1	2		2	1			cell1085			3		1	2		2	2
													cell1086	1	1		1	1		2	1			cell1086			3		1	3		2	2
													cell1087	2	1		2	0		1	0			cell1087			4		2	2		2	2
													cell1088	2	1		3	1		2	1			cell1088			3		2	2		2	2
													cell1089	1	1		2	0		1	1			cell1089			3		2	3		3	3
													cell1090	2	1		1	0		0	1			cell1090			2		0	3		3	3
													cell1091	1	1		0	1		2	1			cell1091			2		3	3		2	2
													cell1092	2	1		2	1		5	0			cell1092			3		0	2		2	1
													cell1093	2	0		2	1		3	1			cell1093			3		0	2		3	1
													cell1094	1	1		2	1		2	0			cell1094			3		1	2		2	1
													cell1095	2	1		3	1		2	1			cell1095			2		1	1		2	3
													cell1096	2	1		1	1		1	1			cell1096			3		1	2		1	2
													cell1097	1	0		2	1		2	1			cell1097			1		2	2		1	2
													cell1098	1	1		3	0		2	1			cell1098			3		1	0		2	2
													cell1099	2	1		3	1		2	1			cell1099			2		2	3		2	1
													cell1100	1	0		1	0		2	1			cell1100			1		1	2		2	3
													cell1101	2	1		2	1		2	1			cell1101			2		1	3		2	1
													cell1102	2	1		3	1		2	1			cell1102			2		2	1		1	1
													cell1103	2	1		2	1		2	2			cell1103			2		1	2		1	2
													cell1104	2	0		1	1		2	1			cell1104			1		1	2		1	2
													cell1105	1	0		2	1		2	2			cell1105			2		2	2		1	2
													cell1106	1	0		2	1		2	1			cell1106			2		3	2		2	3
													cell1107	2	1		2	1		2	1			cell1107			2		2	2		2	1
													cell1108	1	1		1	1		2	1			cell1108			1		2	1		1	2
													cell1109	3	0		2	2		1	2			cell1109			2		2	1		2	2
													cell1110	2	0		0	1		1	1			cell1110			0		3	1		2	1
													cell1111	2	1		4	1		3	2			cell1111			3		2	3		2	1
													cell1112	2	1		3	1		2	2			cell1112			3		3	1		2	1
													cell1113	1	1		2	1		0	2			cell1113			3		4	2		2	3
													cell1114	0	1		2	1		2	1			cell1114			2		3	2		2	2
													cell1115	2	0		1	1		2	1			cell1115			3		2	2		1	1
													cell1116	2	1		2	1		2	1			cell1116			1		4	3		1	1
													cell1117	1	1		1	1		2	1			cell1117			1		1	2		2	1
													cell1118	2	1		2	1		1	1			cell1118			1		2	1		1	1
													cell1119	1	0		2	1		1	1			cell1119			2		1	2		3	3
													cell1120	3	0		2	2		1	0			cell1120			2		1	1		2	3
													cell1121	2	0		3	0		2	1			cell1121			2		1	2		3	3
													cell1122	1	0		2	0		2	1			cell1122			2		1	3		3	1
													cell1123	1	1		3	1		2	1			cell1123			1		2	2		1	1
													cell1124	2	1		2	1		2	1			cell1124			2		3	1		1	3
													cell1125	1	1		2	1		2	1			cell1125			1		1	1		2	2
													cell1126	2	1		1	1		2	1			cell1126			2		2	4		2	2
													cell1127	2	1		1	1		2	2			cell1127			0		1	3		4	4
													cell1128	2	1		2	1		2	1			cell1128			2		2	2		1	3
													cell1129	1	0		2	1		2	1			cell1129			0		2	2		3	2
													cell1130	1	1		2	0		2	1			cell1130			2		2	3		1	1
													cell1131	2	0		2	1		3	1			cell1131			1		2	5		2	1
													cell1132	1	1		1	0		4	0			cell1132			0		3	1		2	2
													cell1133	2	1		2	1		5	1			cell1133			1		1	2		1	2
													cell1134	1	1		1	1		1	1			cell1134			1		2	2		2	2
													cell1135	2	0		2	1		3	1			cell1135			1		1	1		2	4
													cell1136	2	0		2	1		0	1			cell1136			1		2	1		2	3
													cell1137	1	1		1	1		2	1			cell1137			2		2	2		1	2
													cell1138	1	1		2	1		2	1			cell1138			1		1	2		1	2
													cell1139	2	1		2	1		1	1			cell1139			1		2	2		1	2
													cell1140	2	1		1	1		3	2			cell1140			1		1	2		1	2
													cell1141	1	0		3	2		4	1			cell1141			2		2	2		1	3
													cell1142	2	1		2	0		3	1			cell1142			1		2	2		2	1
													cell1143	1	0		2	1		1	1			cell1143			2		1	3		1	2
													cell1144	2	1		1	1		3	1			cell1144			2		1	1		3	2
													cell1145	2	1		1	1		1	1			cell1145			1		1	4		3	1
													cell1146	1	1		3	1		3	2			cell1146			1		3	4		1	2
													cell1147	2	1		1	0		3	0			cell1147			2		3	2		2	2
													cell1148	1	0		2	1		4	1			cell1148			1		1	6		2	2
													cell1149	1	1		2	1		4	1			cell1149			3		2	2		2	3
													cell1150	2	0		2	0		2	1			cell1150			3		2	1		0	3
													cell1151	2	0		2	1		2	2			cell1151			2		3	3		2	2
													cell1152	1	0		2	1		2	1			cell1152			1		1	1		2	2
													cell1153	2	1		2	1		2	1			cell1153			3		4	1		1	2
													cell1154	1	1		2	1		2	0			cell1154			3		3	3		1	2
													cell1155	1	1		1	1		1	0			cell1155			2		1	1		2	1
													cell1156	2	1		2	1		2	1			cell1156			1		1	1		2	2
													cell1157	2	1		1	1		3	1			cell1157			2		2	2		2	1
													cell1158	2	1		1	1		4	2			cell1158			2		2	2		1	1
													cell1159	2	1		2	0		4	1			cell1159			1		2	5		2	2
													cell1160	3	0		1	1		2	1			cell1160			0		1	3		3	2
													cell1161	3	1		4	1		4	1			cell1161			2		1	2		0	2
													cell1162	1	1		2	0		2	1			cell1162			2		2	1		2	1
													cell1163	1	1		3	1		2	1			cell1163			1		4	1		3	2
													cell1164	2	0		2	1		3	1			cell1164			1		0	4		2	2
													cell1165	2	0		2	1		2	1			cell1165			2		3	1		1	4
													cell1166	1	0		3	1		4	0			cell1166			2		2	2		1	3
													cell1167	1	1		2	0		2	1			cell1167			2		5	1		1	3
													cell1168	1	0		1	0		2	2			cell1168			2		4	2		2	2
													cell1169	1	1		2	1		2	2			cell1169			1		3	2		1	3
													cell1170	2	1		1	1		5	1			cell1170			3		2	2		2	2
													cell1171	2	0		2	0		3	1			cell1171			1		1	1		3	1
													cell1172	2	1		2	0		3	1			cell1172			3		1	1		2	2
													cell1173	2	1		2	1		0	1			cell1173			1		2	1		2	1
													cell1174	1	0		1	1		1	1			cell1174			1		2	0		2	3
													cell1175	0	0		1	1		2	1			cell1175			3		2	2		3	2
													cell1176	2	1		1	1		1	1			cell1176			2		5	1		1	2
													cell1177	1	1		2	1		2	1			cell1177			3		2	1		2	2
													cell1178	2	0		2	1		1	1			cell1178			2		5	2		2	2
													cell1179	2	1		2	1		2	1			cell1179			2		4	0		1	2
													cell1180	2	0		1	0		2	1			cell1180			2		3	3		1	3
													cell1181	1	1		1	0		3	1			cell1181			3		3	2		1	1
													cell1182	2	1		2	1		2	1			cell1182			0		1	2		6	1
													cell1183	0	0		1	0		1	1			cell1183			3		0	2		1	2
													cell1184	2	0		1	0		2	1			cell1184			1		1	2		0	1
													cell1185	2	1		2	0		2	1			cell1185			0		0	1		2	1
													cell1186	0	1		2	1		2	1			cell1186			1		6	3		1	1
													cell1187	0	1		2	1		2	1			cell1187			1		3	1		0	2
													cell1188	1	0		1	1		2	1			cell1188			0		2	1		1	3
													cell1189	1	1		2	1		0	1			cell1189			2		2	0		2	2
													cell1190	1	0		2	1		1	1			cell1190			1		1	2		3	2
													cell1191	3	1		2	0		2	1			cell1191			2		3	2		3	2
													cell1192	2	0		2	1		2	1			cell1192			0		3	0		1	1
													cell1193	2	0		2	0		0	1			cell1193			2		1	3		1	3
													cell1194	1	0		0	0		2	1			cell1194			1		2	4		1	1
													cell1195	1	0		2	0		2	1			cell1195			2		3	1		0	1
													cell1196	2	0		2	1		1	0			cell1196			0		2	2		3	1
													cell1197	1	1		1	0		3	1			cell1197			4		4	0		1	2
													cell1198	2	1		2	0		0	1			cell1198			2		2	0		1	2
													cell1199	1	1		3	1		2	1			cell1199			1		2	1		2	2
													cell1200	1	0		1	0		2	0			cell1200			3		1	1		1	3
													cell1201	2	0		2	1		1	1			cell1201			2		4	2		2	1
													cell1202	2	0		1	0		2	0			cell1202			2		2	1		1	2
													cell1203	0	1		1	1		1	1			cell1203			1		1	1		2	2
													cell1204	1	0		3	1		2	1			cell1204			2		3	1		3	2
													cell1205	1	0		0	1		1	1			cell1205			3		2	3		1	1
													cell1206	1	1		2	1		3	0			cell1206			2		2	2		1	2
													cell1207	2	0		2	1		3	1			cell1207			1		1	2		2	2
													cell1208	0	0		3	0		5	1			cell1208			1		1	1		1	2
													cell1209	1	1		3	0		3	2			cell1209			1		1	1		1	1
													cell1210	2	0		0	1		3	1			cell1210			5		0	4		1	1
													cell1211	1	0		1	0		2	1			cell1211			1		2	0		2	1
													cell1212	2	0		1	1		6	1			cell1212			1		2	2		1	2
													cell1213	2	0		2	0		1	1			cell1213			3		1	1		2	0
													cell1214	1	0		1	1		2	1			cell1214			0		1	3		2	1
													cell1215	1	1		2	1		0	1			cell1215			2		0	4		1	2
													cell1216	2	1		1	1		3	1			cell1216			2		1	1		2	1
													cell1217	2	0		3	1		1	1			cell1217			2		3	1		1	2
													cell1218	2	0		2	0		3	1			cell1218			2		2	0		2	2
													cell1219	2	0		0	1		2	1			cell1219			2		3	2		2	2
													cell1220	2	1		2	0		2	0			cell1220			1		2	1		2	2
													cell1221	1	0		6	1		2	1			cell1221			1		3	3		1	2
													cell1222	1	0		1	1		2	0			cell1222			1		1	1		2	2
													cell1223	2	1		2	0		5	1			cell1223			2		1	2		2	1
													cell1224	2	0		2	0		0	1			cell1224			4		1	1		3	1
													cell1225	3	0		2	0		2	1			cell1225			1		2	1		2	0
													cell1226	1	1		2	1		2	1			cell1226			1		5	2		1	2
													cell1227	3	0		2	0		2	1			cell1227			1		1	2		1	0
													cell1228	2	0		1	1		2	1			cell1228			1		0	1		1	2
													cell1229	2	1		1	1		1	1			cell1229			1		3	2		2	2
													cell1230	2	0		2	0		1	1			cell1230			1		3	1		2	2
													cell1231	1	1		2	0		2	1			cell1231			1		1	1		2	3
													cell1232	1	0		2	1		2	0			cell1232			2		2	2		2	0
													cell1233	2	0		2	0		2	1			cell1233			2		2	2		1	1
													cell1234	1	1		1	0		1	1			cell1234			1		2	2		2	1
													cell1235	1	0		1	1		1	1			cell1235			1		1	1		2	3
													cell1236	1	1		1	0		2	2			cell1236			2		3	2		3	3
													cell1237	1	0		1	1		3	1			cell1237			2		2	1		2	1
													cell1238	1	0		2	0		2	1			cell1238			1		2	2		2	2
													cell1239	0	0		1	0		2	2			cell1239			1		1	1		2	2
													cell1240	2	1		0	1		2	1			cell1240			2		2	1		1	3
													cell1241	1	1		1	1		4	1			cell1241			2		1	0		1	2
													cell1242	3	1		2	1		2	1			cell1242			1		4	2		2	3
													cell1243	1	0		1	0		3	1			cell1243			3		2	0		1	2
													cell1244	1	0		1	0		1	1			cell1244			1		1	1		2	3
													cell1245	2	1		3	0		4	1			cell1245			3		1	1		2	2
													cell1246	1	0		1	0		2	1			cell1246			3		2	3		2	2
													cell1247	1	1		1	0		3	1			cell1247			2		2	1		2	1
													cell1248	2	1		1	0		2	1			cell1248			2		1	2		1	4
													cell1249	2	0		2	0		2	1			cell1249			2		3	1		3	2
													cell1250	2	0		1	0		1	0			cell1250			2		2	1		1	2
													cell1251	3	0		1	0		2	1			cell1251			3		1	2		1	2
													cell1252	1	0		1	0		1	1			cell1252			4		2	1		1	1
													cell1253	1	0		2	0		1	1			cell1253			1			2		3	1
													cell1254	2	0		1	0		2	1			cell1254			4			1		1	1
													cell1255	1	0		2	0		2	1			cell1255			1			2		3	2
													cell1256	3	1		1	0		1	1			cell1256			2			1		2	2
													cell1257	2	1		1	1		1	1			cell1257			1			3		1	1
													cell1258	0	1		2	0		2	1			cell1258			2			1		3	2
													cell1259	1	1		0	1		2	0			cell1259			1			1		2	2
													cell1260	1	1		1	0		0	1			cell1260			1			1		2	1
													cell1261	2	0		2	0		2	1			cell1261			2			1		2	2
													cell1262	1	1		1	0		0	1			cell1262			3			3		2	1
													cell1263	1	0		0	0		0	0			cell1263			1			1		2	2
													cell1264	2	0		1	0		3	1			cell1264			1			2		2	3
													cell1265	1	0		0	0		3	1			cell1265			2			2		2	4
													cell1266	1	0		1	0		2	1			cell1266			1			2		1	2
													cell1267	1	0		1	0		4	1			cell1267			3			1		1	2
													cell1268	1	0		2	0		2	1			cell1268			1			3		1	3
													cell1269	1	0		2	0		2	1			cell1269			1			2		2	3
													cell1270	2	0		1	0		1	0			cell1270			2			1		3	1
													cell1271	2	0		1	0		2	1			cell1271			2			1		4	2
													cell1272	2	0		2			2	2			cell1272			3			2		3	2
													cell1273	1	0		2			2	1			cell1273			2			0		2	1
													cell1274	2	0		2			2	1			cell1274			2			1		2	3
													cell1275	1	0		3			2	1			cell1275			3			2		3	1
													cell1276	0	0		2			1	0			cell1276			2			2		2	2
													cell1277	2	0		2			3	1			cell1277			1			3		2	3
													cell1278	0	0		1			2	1			cell1278			1			4		3	1
													cell1279	0	0		1			2	1			cell1279			1			1		2	3
													cell1280	1	0		2			3	1			cell1280			1			1		3	2
													cell1281	0	1		1			2	1			cell1281			3			1		1	2
													cell1282	2	0		2			3	1			cell1282			2			2		1	2
													cell1283	3	0		2			1	1			cell1283			3			1		2	0
													cell1284	1	0		2			1	1			cell1284			2			0		2	1
													cell1285	2	0		2			2	1			cell1285			5			3		2	1
													cell1286	1	0		2			2	0			cell1286			2			1		1	2
													cell1287	2	0		3			3	1			cell1287			2			0		2	3
													cell1288	2	1		2			1	1			cell1288			3			2		2	2
													cell1289	1	0		2			3	1			cell1289			3			1		2	2
													cell1290	2	1		1			2	1			cell1290			1			3		2	3
													cell1291	2	1		3			3	1			cell1291			2			3		3	1
													cell1292	1	1		2			5	0			cell1292			2			2		1	3
													cell1293	2	0		1			3	1			cell1293			2			1		3	1
													cell1294	0	0		2			3	0			cell1294			2			3		2	1
													cell1295	1	0		0			1	1			cell1295			2			2		2	2
													cell1296	2	0		0			0	1			cell1296			1			3		2	1
													cell1297	0	0		1			3	1			cell1297			3			2		0	1
													cell1298	1	0		0			2	0			cell1298			2			1		1	1
													cell1299	1	0		1			2	1			cell1299			3			1		2	2
													cell1300	1	0		3			2	1			cell1300			1			3		3	1
													cell1301	2	0		1			3	0			cell1301			5			3		0	1
													cell1302	1	1		1			2	1			cell1302			3			0		1	1
													cell1303	2	0		0			3	1			cell1303			1			1		2	2
													cell1304	2	0		3			0	1			cell1304			4			1		1	3
													cell1305	2	0		2			2	1			cell1305			2			1		3	1
													cell1306	2	0		1			2	1			cell1306			0			1		2	1
													cell1307	2	0		0			1	1			cell1307			3			1		2	1
													cell1308	2	1		2			1	1			cell1308			3			2		2	1
													cell1309	1	0		1			2	1			cell1309			3			1		4	1
													cell1310	2	0		1			1	0			cell1310			4			1		2	1
													cell1311	2	0		2			3	1			cell1311			2			0		2	2
													cell1312	1	1		1			0	1			cell1312			2			2		2	2
													cell1313	2	0		1			4	1			cell1313			2			3		2	2
													cell1314	2	0		0			3	2			cell1314			4			2		3	1
													cell1315	1	0		2			1	0			cell1315			2			1		3	1
													cell1316	2	0		1			4	1			cell1316			2			3		2	2
													cell1317	0	0		1			3	1			cell1317			1			1		2	1
													cell1318	1	0		2			3	1			cell1318			3			0		2	2
													cell1319	2	0		2			2	1			cell1319			3			2		1	2
													cell1320	2	0		2			3	1			cell1320			1			1		1	1
													cell1321	1	0		2			2	1			cell1321			2			2		1	2
													cell1322	1	0		1			1	1			cell1322			1			1		2	1
													cell1323	1	0		1			2	0			cell1323			1			1		3	2
													cell1324	2	0		1			1	0			cell1324			1			0		3	1
													cell1325	2	0		3			1	0			cell1325			1			2		1	0
													cell1326	1	0		2			0	1			cell1326			2			2		1	2
													cell1327	2	0		2			3	1			cell1327			1			1		1	1
													cell1328	2	0		1			2	0			cell1328			1			1		2	3
													cell1329	2	0		0			1	1			cell1329			1			2		2	1
													cell1330	2	0		1			3	1			cell1330			1			1		1	3
													cell1331	2	0		1			1	1			cell1331			2			1		1	1
													cell1332	1	0		1			0	1			cell1332			3			0		1	1
													cell1333	1	0		2			0	0			cell1333			0			1		3	0
													cell1334	2	0		2			2	1			cell1334			1			2		1	1
													cell1335	1	0		2			1	1			cell1335			2			0		1	1
													cell1336	2	0		1			2	1			cell1336			3			1		1	4
													cell1337	2	0		2			5	1			cell1337			3			1		2	1
													cell1338	2	0		2			2	1			cell1338			1			2		1	1
													cell1339	1	0		1			2	0			cell1339			2			1		1	3
													cell1340	1	0		2			2	1			cell1340			3			1		1	2
													cell1341	1	0		2			2	1			cell1341			1			2		2	1
													cell1342	2	0		2			1	1			cell1342			2			1		0	2
													cell1343	1	0		0			2	1			cell1343			2			2		1	2
													cell1344	1	0		1			0	0			cell1344			2			2		3	2
													cell1345	2	0		2			2	1			cell1345			1			2		3	1
													cell1346	0	0		0			2	1			cell1346			2			2		2	2
													cell1347	1	0		1			2	1			cell1347			3			1		1	1
													cell1348	1	0		2			1	1			cell1348			2			1		2	1
													cell1349	2	0		1			0	1			cell1349			1			1		1	0
													cell1350	2	0		2			2	1			cell1350			1			3		0	2
													cell1351	0	0		0			1	1			cell1351			1			2		2	1
													cell1352	2			2			3	0			cell1352			0			1		2	0
													cell1353	3			1			2	1			cell1353			1			1		4	2
													cell1354	1			2			2	2			cell1354			2			2		2	1
													cell1355	2			1			2	1			cell1355			0			3		2	3
													cell1356	0			3			2	1			cell1356			2			1		1	1
													cell1357	1			1			1	1			cell1357			2			2		2	1
													cell1358	2			3			2	1			cell1358			1			1		2	1
													cell1359	1			2			1	1			cell1359			1			1		2	0
													cell1360	1			2			1	1			cell1360			0			1		3	1
													cell1361	2			1			2	1			cell1361			0			2		0	2
													cell1362	2			2			1	1			cell1362			1			1		1	1
													cell1363	2			2			2	1			cell1363			2			1		3	0
													cell1364	2			1			2	1			cell1364			1			1		2	0
													cell1365	0			1			1	1			cell1365			2			1		2	1
													cell1366	0			1			2	1			cell1366			1			3		3	2
													cell1367	2			2			1	1			cell1367			3			1		3	2
													cell1368	0			2			2	1			cell1368			3			3		0	1
													cell1369	1			2			1	1			cell1369			0			2		2	1
													cell1370	1			1			1	0			cell1370			2			3		2	1
													cell1371	1			2			1	1			cell1371			3			2		1	1
													cell1372	1			1			4	1			cell1372			1			1		2	2
													cell1373	1			2			1	1			cell1373			1			3		2	1
													cell1374	2			2			3	0			cell1374			3			1		2	2
													cell1375	2			1			1	1			cell1375			1			2		4	1
													cell1376	1			2			2	0			cell1376			3			4		1	1
													cell1377	0			2			2	1			cell1377			2			2		2	1
													cell1378	2			1			2	0			cell1378			2			1		2	1
													cell1379	2			1			3	1			cell1379			3			1		2	1
													cell1380	1			3			1	1			cell1380			1			2		3	1
													cell1381	0			2			1	1			cell1381			0			2		2	4
													cell1382	1			1			2	1			cell1382			1			1		3	3
													cell1383	2			3			3	0			cell1383			2			2		1	2
													cell1384	2			1			1	1			cell1384			1			3		3	2
													cell1385	2			2			4	0			cell1385			2			1		2	2
													cell1386	2			1			2	1			cell1386			1			1		2	1
													cell1387	1			2			3	1			cell1387			2			4		2	2
													cell1388	2			2			1	0			cell1388			1			2		2	2
													cell1389	2			2			2	1			cell1389			0			1		2	2
													cell1390	2			1			2	1			cell1390			2			2		2	1
													cell1391	1			0			2	1			cell1391			1			1		2	3
													cell1392	2			2			1	1			cell1392			3			1		1	3
													cell1393	1			2			1	1			cell1393			2			2		1	1
													cell1394	2			2			1	0			cell1394			2			2		3	1
													cell1395	1			1			1	1			cell1395			3			0		2	2
													cell1396	2			1			1	2			cell1396			3			2		1	2
													cell1397	1			1			1	0			cell1397			1			1		1	3
													cell1398	2			2			1	1			cell1398			3			3		1	2
													cell1399	2			2			3	1			cell1399			3			1		3	1
													cell1400	1			2			2	1			cell1400			3			1		1	2
													cell1401	2			1			1	1			cell1401			0			2		1	1
													cell1402	2			1			2	1			cell1402			1			3		1	3
													cell1403	2			0			2	1			cell1403						1		1	2
													cell1404	1			2			2	1			cell1404						0		2	3
													cell1405	2			1			1	1			cell1405						1		0	2
													cell1406	2			1			1	1			cell1406						2		1	2
													cell1407	2			0			2	0			cell1407						2		1	2
													cell1408	0			3			2	1			cell1408						1		2	1
													cell1409	2			0			2	1			cell1409						1		2	1
													cell1410	1			0			2	1			cell1410						1		2	1
													cell1411	2			1			1	1			cell1411						2		2	0
													cell1412	2			2			0	0			cell1412						1		2	1
													cell1413	1			2			4	1			cell1413						2		1	2
													cell1414	1			2			2	1			cell1414						1		2	1
													cell1415	1			2			1	1			cell1415						3		2	0
													cell1416	1			2			2	0			cell1416						1		2	0
													cell1417	0			4			0	1			cell1417						3		3	1
													cell1418	1			0			0	1			cell1418						1		2	0
													cell1419	0			1			2	2			cell1419						2		0	1
													cell1420	2			0			3	1			cell1420						2		2	2
													cell1421	3			2			2	1			cell1421						1			3
													cell1422	0			1			0	1			cell1422						1			2
													cell1423	2			1			1	1			cell1423						3			1
													cell1424	2			2			1	1			cell1424						2			1
													cell1425	1			1			1	1			cell1425						2			1
													cell1426	1			2			2	1			cell1426						3			2
													cell1427	2			2			1	0			cell1427						2			2
													cell1428	3			0			2	1			cell1428						3			1
													cell1429	2			1			2	1			cell1429						2			1
													cell1430	0			0			2	1			cell1430						2			1
													cell1431	2			0			2	1			cell1431						1			2
													cell1432	2			2			2	0			cell1432						3			2
													cell1433	0			2			1	1			cell1433						3			3
													cell1434	1			0			1	0			cell1434						2			1
													cell1435	2			1			1	1			cell1435						3			2
													cell1436	2			2			1	0			cell1436						1			2
													cell1437	2			2			0	1			cell1437						2			0
													cell1438	2			1			0	1			cell1438						1			3
													cell1439	1			0			1	1			cell1439						3			3
													cell1440	2			0			2	1			cell1440						4			2
													cell1441	1			2			2	1			cell1441						1			1
													cell1442	1			2			2	1			cell1442						2			2
													cell1443	2			1			5	1			cell1443						1			2
													cell1444	2			1			2	0			cell1444						1			0
													cell1445	2			1			1	1			cell1445						2			2
													cell1446	2			1			2	0			cell1446						2			2
													cell1447	2			2			2	1			cell1447						2			1
													cell1448	1			2			4	1			cell1448						2			1
													cell1449	1			2			0	1			cell1449						1			2
													cell1450	1			2			1	1			cell1450						3			2
													cell1451	2			1			2	1			cell1451						1			2
													cell1452	1			2			2	1			cell1452						1			3
													cell1453	2			1			2	1			cell1453						1			2
													cell1454	2			2			2	0			cell1454						3			0
													cell1455	2			1			2	1			cell1455						2			2
													cell1456	2			2			1	1			cell1456						2			3
													cell1457	0			3			2	0			cell1457						1			2
													cell1458	2			1			1	1			cell1458						2			2
													cell1459	0			1			2	1			cell1459						0			3
													cell1460	1			1			3	1			cell1460						2			0
													cell1461	2			0			2	1			cell1461						2			2
													cell1462	1			2			2	1			cell1462						1			1
													cell1463	2			2			1	1			cell1463						3			1
													cell1464	2			1			1	1			cell1464						2			1
													cell1465	1			0			1	0			cell1465						2			1
													cell1466	1			2			1	1			cell1466						1			1
													cell1467	2			1			3	1			cell1467						1			2
													cell1468	2			1			2	1			cell1468						1			3
													cell1469	2			1			1	1			cell1469						3			3
													cell1470	2			3			2	1			cell1470						1			2
													cell1471	1			2			2	1			cell1471						2			2
													cell1472	1			1			0	1			cell1472						1			3
													cell1473	2			1			2	1			cell1473						2			2
													cell1474	2			2			2	1			cell1474						2			2
													cell1475	1			2			2	0			cell1475						3			0
													cell1476	2			1			2	0			cell1476						1			3
													cell1477	2			1			1	0			cell1477						2			3
													cell1478	2			0			2	1			cell1478						1			1
													cell1479	0			1			1	0			cell1479						2			2
													cell1480	3			1			2	1			cell1480						2			2
													cell1481	2			1			3	1			cell1481						0			2
													cell1482	1			1			1	1			cell1482						1			1
													cell1483	1			4			2	1			cell1483						4			1
													cell1484	1			2			2	1			cell1484						0			2
													cell1485	1			2			3	1			cell1485						2			2
													cell1486	2			2			3	1			cell1486						1			3
													cell1487	2			0			2	1			cell1487						0			3
													cell1488	1			2			2	0			cell1488						2			1
													cell1489	1			1			3	1			cell1489						1			1
													cell1490	1			2			2	1			cell1490						3			1
													cell1491	2			2			0	1			cell1491						3			2
													cell1492	2			1			2	1			cell1492						1			2
													cell1493	2			2			2	1			cell1493						3			1
													cell1494	1			1			2	1			cell1494						1			2
													cell1495	2			1			1	1			cell1495						1			1
													cell1496	0			2			2	0			cell1496						2			2
													cell1497	1			2			2	1			cell1497						1			2
													cell1498	2			2			2	0			cell1498						1			2
													cell1499	2			2			2	1			cell1499						0			2
													cell1500	2			0			2	1			cell1500						2			5
													cell1501	2			0			2	1			cell1501						0			3
													cell1502	2			2			2	2			cell1502						0			3
													cell1503	2			0			1	0			cell1503						2			2
													cell1504	0			1			2	1			cell1504						2			2
													cell1505	2			0			0	0			cell1505						2			1
													cell1506	2			2			1	1			cell1506						1			2
													cell1507	1			1			2	0			cell1507						1			1
													cell1508	1			2			1	0			cell1508						1			2
													cell1509	1			1			2	0			cell1509						2			0
													cell1510	1			2			2	0			cell1510						1			2
													cell1511	1			1			0	0			cell1511						1			1
													cell1512	1			3			1	1			cell1512						2			2
													cell1513	2			1			3	0			cell1513						4			2
													cell1514	2			2			0	0			cell1514						3			3
													cell1515	1			1			3	0			cell1515						1			0
													cell1516	1			1			3	1			cell1516						1			1
													cell1517	1			3			0	0			cell1517						3			2
													cell1518	1			1			1	0			cell1518						2			1
													cell1519	0			2			2	0			cell1519						1			1
													cell1520	1			0			2	0			cell1520						2			2
													cell1521	2			4			0	0			cell1521						1			2
													cell1522	1			2			3	0			cell1522						2			1
													cell1523	2			1			0				cell1523						1			1
													cell1524	2			0			0				cell1524						1			3
													cell1525	0			1			1				cell1525						1			2
													cell1526	0			2			2				cell1526						2			4
													cell1527	1			3			1				cell1527						2			3
													cell1528	1			1			2				cell1528						3			3
													cell1529	1			0			2				cell1529						1			2
													cell1530	2			1			2				cell1530						3			1
													cell1531	0			2			2				cell1531						1			3
													cell1532	1			1			2				cell1532						2			2
													cell1533	2			2			2				cell1533						2			2
													cell1534	1			2			2				cell1534						1			1
													cell1535	3			2			2				cell1535						1			2
													cell1536	2			0			0				cell1536						1			2
													cell1537	2			2			1				cell1537						3			3
													cell1538	1			3			2				cell1538						2			2
													cell1539	2			1			1				cell1539						1			1
													cell1540	2			1			2				cell1540						3			2
													cell1541	2			2			1				cell1541						1			2
													cell1542	1			0			2				cell1542						2			2
													cell1543	2			3			1				cell1543						2			2
													cell1544	1			2			2				cell1544						2			1
													cell1545	1			2			2				cell1545						1			2
													cell1546	2			0			1				cell1546						1			0
													cell1547	1			1			1				cell1547						1			1
													cell1548	1			2			2				cell1548						4			1
													cell1549	2			2			1				cell1549						1			2
													cell1550	2			2			2				cell1550						3			2
													cell1551	2			2			0				cell1551						2			2
													cell1552	1			2			0				cell1552						2			2
													cell1553	2			1			2				cell1553						0			2
													cell1554	1			1			1				cell1554						6			1
													cell1555	2			2			2				cell1555						1			1
													cell1556	2			1			1				cell1556						2			1
													cell1557	2			1			1				cell1557						1			2
													cell1558	2			2			1				cell1558						1			2
													cell1559	1			1			2				cell1559						3			1
													cell1560	1			1			1				cell1560						2			1
													cell1561	2			1			2				cell1561						2			0
													cell1562	1			2			0				cell1562						1			2
													cell1563	2			2			2				cell1563						5			2
													cell1564	1			3			2				cell1564						4			3
													cell1565	1			1			2				cell1565						1			1
													cell1566	1			1			0				cell1566						0			2
													cell1567	0			0			2				cell1567						1			1
													cell1568	2			0			1				cell1568						1			2
													cell1569	2			0			2				cell1569						1			1
													cell1570	1			0			1				cell1570						1			2
													cell1571	2			1			2				cell1571						4			0
													cell1572	2			1			3				cell1572						2			2
													cell1573	2			0			2				cell1573						1			2
													cell1574	1			2			2				cell1574						3			2
													cell1575	1			0			1				cell1575						2			2
													cell1576	1			0			1				cell1576						3			2
													cell1577	0			2			1				cell1577						4			3
													cell1578	1			3			1				cell1578						3			2
													cell1579	0			2			2				cell1579						4			0
													cell1580	1			0			0				cell1580						1			2
													cell1581	0			1			2				cell1581						2			1
													cell1582	0			0			3				cell1582						0			3
													cell1583	1			2			2				cell1583						2			1
													cell1584	2			2			0				cell1584						1			1
													cell1585	2			1			1				cell1585						1			3
													cell1586	1			1			2				cell1586						1			2
													cell1587	2			3			2				cell1587						1			2
													cell1588	1			3			2				cell1588						2			3
													cell1589	2			1			2				cell1589						1			2
													cell1590	2			1			3				cell1590						3			2
													cell1591	2			1			1				cell1591						1			3
													cell1592	1			1			2				cell1592						1			3
													cell1593	1			2			1				cell1593						1			2
													cell1594	2			0			1				cell1594						2			2
													cell1595	2			0			0				cell1595						1			3
													cell1596	0			1			1				cell1596						2			2
													cell1597	2			1			1				cell1597						0			1
													cell1598	1			2			2				cell1598						1			2
													cell1599	3			2			2				cell1599						2			3
													cell1600	0			2			3				cell1600						1			1
													cell1601	2			1			3				cell1601						1			1
													cell1602	1			0			0				cell1602						0			2
													cell1603	1			2			1				cell1603						2			1
													cell1604	1			1			2				cell1604						1			2
													cell1605	1			1			1				cell1605						2			2
													cell1606	2			2			1				cell1606						1			1
													cell1607	1			0			1				cell1607						2			1
													cell1608	2			1			1				cell1608						1			1
													cell1609	2			0			2				cell1609						3			2
													cell1610	0			2			1				cell1610						0			2
													cell1611	2			0			1				cell1611						1			2
													cell1612	1			1			3				cell1612						0			1
													cell1613	1			1			2				cell1613						2			2
													cell1614	0			1			1				cell1614						1			2
													cell1615	2			1			1				cell1615						1			4
													cell1616	2			2			3				cell1616						1			1
													cell1617	2			1			1				cell1617						1			2
													cell1618	0			1			3				cell1618						2			1
													cell1619	2			2			2				cell1619						1			1
													cell1620	1			2			1				cell1620						2			0
													cell1621	1			1			2				cell1621						1			1
													cell1622	2			3			1				cell1622						1			1
													cell1623	2			2			1				cell1623						2			2
													cell1624	2			0			2				cell1624						3			1
													cell1625	1			2			1				cell1625						0			5
													cell1626	2			0			2				cell1626						2			2
													cell1627	1			0			2				cell1627						1			2
													cell1628	2			2			1				cell1628						3			2
													cell1629	1			2			1				cell1629						2			1
													cell1630	1			3			0				cell1630						1			1
													cell1631	1			0			1				cell1631						1			2
													cell1632	2			2			3				cell1632						0			1
													cell1633	1			2			0				cell1633						1			1
													cell1634	2			3			1				cell1634						2			1
													cell1635	1			2			1				cell1635						1			1
													cell1636	2			2			2				cell1636						1			1
													cell1637	2			1			2				cell1637						1			2
													cell1638	1			0			0				cell1638						1			1
													cell1639	2			1			0				cell1639						1			1
													cell1640	1			0			2				cell1640						1			1
													cell1641	1			2			2				cell1641						1			2
													cell1642	2			0			2				cell1642						1			1
													cell1643	2			2			1				cell1643						3			1
													cell1644	2			2			0				cell1644						3			1
													cell1645	1			2			2				cell1645						1			2
													cell1646	0			2			2				cell1646						1			2
													cell1647	1			1			1				cell1647						2			1
													cell1648	1			1			0				cell1648						2			2
													cell1649	2			0			1				cell1649						2			2
													cell1650	0			1			0				cell1650						2			1
													cell1651	1			1			0				cell1651						2			1
													cell1652	0			2			0				cell1652						1			0
													cell1653	1			0			0				cell1653						2			1
													cell1654	1			2			2				cell1654						2			1
													cell1655	1			1			0				cell1655						2			1
													cell1656	1			0			0				cell1656						2			1
													cell1657	1			2			1				cell1657						3			2
													cell1658	0			0			1				cell1658						2			2
													cell1659	1			1			3				cell1659						3			3
													cell1660	1			1			0				cell1660						2			0
													cell1661	2			1			1				cell1661						1			2
													cell1662	2			1			2				cell1662						2			2
													cell1663	0			1			1				cell1663						3			2
													cell1664	0			0			1				cell1664						1			2
													cell1665	2			0			1				cell1665						4			2
													cell1666	1			1			0				cell1666						4			1
													cell1667	2			1			2				cell1667						2			2
													cell1668	1			2			2				cell1668						2			1
													cell1669	1			1			3				cell1669						2			1
													cell1670	1			0			2				cell1670						2			1
													cell1671	1			0			0				cell1671						3			2
													cell1672	1			2			1				cell1672						2			2
													cell1673	2			0			3				cell1673						2			1
													cell1674	2			3			2				cell1674						3			1
													cell1675	0			1			1				cell1675						2			1
													cell1676	1			2			3				cell1676						2			1
													cell1677	1			2			2				cell1677						2			1
													cell1678	0			2			1				cell1678						1			1
													cell1679	1			2			1				cell1679						2			1
													cell1680	2			2			1				cell1680						1			3
													cell1681	1			2			3				cell1681						1			1
													cell1682	0			2			1				cell1682						2			3
													cell1683	0			2			1				cell1683						2			3
													cell1684	0			1			2				cell1684						2			2
													cell1685	2			0			1				cell1685						2			0
													cell1686	2			0			1				cell1686						3			2
													cell1687	1			1			1				cell1687						2			2
													cell1688	1			1			2				cell1688						1			3
													cell1689	0			0			0				cell1689						2			2
													cell1690	1			2			2				cell1690						2			1
													cell1691	0			1			0				cell1691						1			2
													cell1692	2			1			0				cell1692						1			1
													cell1693	2			0			2				cell1693						1			2
													cell1694	1			0			2				cell1694						3			1
													cell1695	1			1			1				cell1695						1			1
													cell1696	0			0			0				cell1696						1			1
													cell1697	1			1			2				cell1697						3			1
													cell1698	1			0			1				cell1698						1			0
													cell1699	2			0			2				cell1699						2			1
													cell1700	2			1			3				cell1700						3			2
													cell1701	0			0			2				cell1701						2			1
													cell1702	2			0			2				cell1702						2			1
													cell1703	2			2			2				cell1703						3			1
													cell1704	1			2			2				cell1704						3			2
													cell1705	1			2			1				cell1705						2			2
													cell1706	1			0			1				cell1706						1			2
													cell1707	2			0			1				cell1707						3			1
													cell1708	0			1			0				cell1708						1			3
													cell1709	2			1			1				cell1709						2			3
													cell1710	1			1			2				cell1710						1			2
													cell1711	1			0			2				cell1711						1			2
													cell1712	1			0			1				cell1712						2			3
													cell1713	0			1			1				cell1713						0			2
													cell1714	1			0			1				cell1714						1			2
													cell1715	1			1			3				cell1715						1			1
													cell1716	2			0			3				cell1716						0			1
													cell1717	1			1			2				cell1717						2			1
													cell1718	0			1			0				cell1718						3			2
													cell1719	1			1			2				cell1719						1			1
													cell1720	2			1			3				cell1720						1			1
													cell1721	1			2			2				cell1721						1			2
													cell1722	2			1			1				cell1722						1			1
													cell1723	1			1			1				cell1723						2			1
													cell1724	1			1			2				cell1724						0			1
													cell1725	2			2			1				cell1725						2			1
													cell1726	2			1			2				cell1726						4			2
													cell1727	2			1			2				cell1727						4			2
													cell1728	1			2			1				cell1728						1			2
													cell1729	0			0			1				cell1729						1			2
													cell1730	1			1			2				cell1730						2			3
													cell1731	1			0			3				cell1731						2			1
													cell1732	1			1			2				cell1732						2			1
													cell1733	1			0			2				cell1733						2			1
													cell1734	1			1			3				cell1734						1			3
													cell1735	1			1			0				cell1735						0			3
													cell1736	2			1			0				cell1736						1			1
													cell1737	0			0			1				cell1737						2			2
													cell1738	3			1			2				cell1738						3			1
													cell1739	1			2			1				cell1739						1			2
													cell1740	1			2			1				cell1740						1			1
													cell1741	0			2			1				cell1741						1			3
													cell1742	0			0			1				cell1742						1			1
													cell1743	0			0			1				cell1743						5			2
													cell1744	0			0			0				cell1744						1			2
													cell1745	1			1			0				cell1745						2			1
													cell1746	1			1			2				cell1746						2			1
													cell1747	2			0			2				cell1747						2			2
													cell1748	1			0			0				cell1748						3			2
													cell1749	1			3			2				cell1749						1			2
													cell1750	1			0			1				cell1750						2			2
													cell1751	0			1			2				cell1751						1			1
													cell1752	1			1			1				cell1752						1			1
													cell1753	1			0			1				cell1753						3			2
													cell1754	1			0			1				cell1754						2			1
													cell1755	1			0			2				cell1755						1			1
													cell1756	1			0			0				cell1756						1			1
													cell1757	0			0			1				cell1757						0			4
													cell1758	1			1			1				cell1758						4			0
													cell1759	0			1			1				cell1759						1			2
													cell1760	0			0			1				cell1760						1			1
													cell1761	2			2			2				cell1761						4			2
													cell1762	1			0			1				cell1762						2			1
													cell1763	0			0			2				cell1763						1			0
													cell1764	1			0			0				cell1764						1			2
													cell1765	2			1			2				cell1765						0			3
													cell1766	2			0			2				cell1766						1			1
													cell1767	1			2			0				cell1767						3			0
													cell1768	0			0			1				cell1768						2			0
													cell1769	2			0			1				cell1769						1			2
													cell1770	2			0			0				cell1770						2			2
													cell1771	1			1			1				cell1771						1			3
													cell1772	1			1			0				cell1772						2			1
													cell1773	1			1			0				cell1773						2			1
													cell1774	0			2			1				cell1774						1			1
													cell1775	0			1			1				cell1775						1			1
													cell1776	2			1			2				cell1776						1			1
													cell1777	1			1			0				cell1777						1			1
													cell1778	1			0			1				cell1778						5			1
													cell1779	0			0			1				cell1779						1			2
													cell1780	0			1			0				cell1780						1			1
													cell1781	1			1			2				cell1781						1			2
													cell1782	1			1			2				cell1782						3			2
													cell1783	1						3				cell1783						0			1
													cell1784	0						0				cell1784						1			1
													cell1785	2						1				cell1785						1			1
													cell1786	0						0				cell1786						2			2
													cell1787	0						0				cell1787						2			1
													cell1788	2						2				cell1788						2			0
													cell1789	1						0				cell1789						2			1
													cell1790	0						2				cell1790						1			1
													cell1791	1						1				cell1791						2
													cell1792	1						1				cell1792						1
													cell1793	1						1				cell1793						0
													cell1794	0						2				cell1794						1
													cell1795	1						1				cell1795						3
													cell1796	1						0				cell1796						2
													cell1797	1						2				cell1797						1
													cell1798	2						1				cell1798						1
													cell1799	0						0				cell1799						1
													cell1800	1						1				cell1800						1
													cell1801	0						4				cell1801						1
													cell1802	0						0				cell1802						2
													cell1803	1						1				cell1803						1
													cell1804	1						1				cell1804						0
													cell1805	1						1				cell1805						1
													cell1806	0						1				cell1806						2
													cell1807	1						1				cell1807						1
													cell1808	1						1				cell1808						1
													cell1809	1						1				cell1809						1
													cell1810	1						3				cell1810						1
																				2										5
																				0										0
																				0										1
																				1										2
																				2										1
																				2										1
																				1										1
																				1										1
																				1										3
																				0										1
																				0										2
																				1										1
																				0										1
																				3										0
																				0										2
																				2										0
																				1										1
																				1										1
																				1										2
																				1										1
																				2										2
																				1										2
																				1										1
																				0										1
																				2										2
																				2										2
																				2										0
																				1										1
																				1										2
																				2										1
																				1										3
																				0										2
																				1										4
																				2										1
																				2										1
																				1										1
																				2										2
																				0										2
																				3										4
																				1										1
																				1										1
																				1										0
																				0										3
																				1										3
																				0										0
																				2										3
																				0										2
																				1										1
																				0										3
																				1										2
																				1										2
																				2										3
																				0										1
																				1										2
																				1										1
																				1										0
																				2										3
																				1										1
																				2										1
																				1										1
																				2										2
																				1										3
																				0										0
																				1										0
																				0										3
																				2										1
																				2										0
																				2										2
																				2										2
																				1										0
																				1										0
																				0										2
																				1										0
																				1										4
																				0										0
																				2										0
																				0										2
																				2										2
																				0										2
																				0										2
																				1										1
																				0										4
																				1										2
																				1										2
																				1										1
																				1										1
																				0										0
																				1										1
																				0										2
																				1										0
																				1										1
																				1										1
																				2										1
																				0										0
																				1
																				0
																				1
																				1
																				1
																				0
																				3
																				1
																				1
																				2
																				1
																				2
																				0
																				0
																				0
																				0
																				0
																				1
																				1
																				1
																				0
																				2
																				1
																				2
																				1
																				2
																				1
																				1
																				0
																				1
																				1
																				0
																				0
																				0
																				1
																				1
																				1
																				1
																				1
																				2
																				0
																				0
																				1
																				1
																				1
																				2
																				1
																				1
																				1
																				1
																				1
																				1
																				0
																				1
																				2
																				1
																				1
																				0
																				1
																				1
																				0
																				0
																				1
																				1
																				2
																				1
																				1
																				1
																				0
																				1
																				0
																				1
																				2
																				1
																				3
																				0
																				1
																				1
																				1
																				0
																				0
																				1
																				1
																				0
																				2
																				1
																				0
																				0
																				1
																				0
